# Supplementary material for: An Antifungal with a Novel Mechanism of Action Discovered via Resistance Gene-Guided Genome Mining
Source: ACS Cent Sci. 2026 Jan 31;12(2):197–207. doi: 10.1021/acscentsci.5c02019 (PMC12947280; doi:10.1021/acscentsci.5c02019)
Supplement: Supplementary file 2 [file oc5c02019_si_002.cif]

####################################################################### 
# 
# This file contains crystal structure data downloaded from the 
# Cambridge Structural Database (CSD) hosted by the Cambridge 
# Crystallographic Data Centre (CCDC).
# 
# Full information about CCDC data access policies and citation 
# guidelines are available at http://www.ccdc.cam.ac.uk/access/V1 
# 
# Audit and citation data items may have been added by the CCDC. 
# Please retain this information to preserve the provenance of 
# this file and to allow appropriate attribution of the data. 
# 
#######################################################################

data_HB_35018_0m
_database_code_depnum_ccdc_archive 'CCDC 2491792'
loop_
_audit_author_name
_audit_author_address
'Stephan Boerrigter'
;Triclinic Labs
United States of America
;
_audit_update_record             
;
2025-09-26 deposited with the CCDC.	2025-12-17 downloaded from the CCDC.
;

_audit_creation_method           SHELXL-2018/3
_shelx_SHELXL_version_number     2018/3
_chemical_name_systematic        ?
_chemical_name_common            ?
_chemical_melting_point          ?
_chemical_formula_moiety         ?
_chemical_formula_sum            'C23 H31 N O4'
_chemical_formula_weight         385.49

loop_
_atom_type_symbol
_atom_type_description
_atom_type_scat_dispersion_real
_atom_type_scat_dispersion_imag
_atom_type_scat_source
C C 0.0181 0.0091 'International Tables Vol C Tables 4.2.6.8 and 6.1.1.4'
H H 0.0000 0.0000 'International Tables Vol C Tables 4.2.6.8 and 6.1.1.4'
N N 0.0311 0.0180 'International Tables Vol C Tables 4.2.6.8 and 6.1.1.4'
O O 0.0492 0.0322 'International Tables Vol C Tables 4.2.6.8 and 6.1.1.4'

_space_group_crystal_system      orthorhombic
_space_group_IT_number           19
_space_group_name_H-M_alt        'P 21 21 21'
_space_group_name_Hall           'P 2ac 2ab'

_shelx_space_group_comment       
;
The symmetry employed for this shelxl refinement is uniquely defined
by the following loop, which should always be used as a source of
symmetry information in preference to the above space-group names.
They are only intended as comments.
;

loop_
_space_group_symop_operation_xyz
'x, y, z'
'-x+1/2, -y, z+1/2'
'-x, y+1/2, -z+1/2'
'x+1/2, -y+1/2, -z'

_cell_length_a                   7.6508(5)
_cell_length_b                   9.8384(6)
_cell_length_c                   28.0020(16)
_cell_angle_alpha                90
_cell_angle_beta                 90
_cell_angle_gamma                90
_cell_volume                     2107.8(2)
_cell_formula_units_Z            4
_cell_measurement_temperature    150(2)
_cell_measurement_reflns_used    9926
_cell_measurement_theta_min      3.1564
_cell_measurement_theta_max      78.9408

_exptl_crystal_description       plate
_exptl_crystal_colour            colourless
_exptl_crystal_density_meas      ?
_exptl_crystal_density_method    ?
_exptl_crystal_density_diffrn    1.215
_exptl_crystal_F_000             832
_exptl_transmission_factor_min   ?
_exptl_transmission_factor_max   ?
_exptl_crystal_size_max          0.180
_exptl_crystal_size_mid          0.100
_exptl_crystal_size_min          0.040
_exptl_absorpt_coefficient_mu    0.660
_shelx_estimated_absorpt_T_min   0.890
_shelx_estimated_absorpt_T_max   0.974
_exptl_absorpt_correction_type   multi-scan
_exptl_absorpt_correction_T_min  0.6635
_exptl_absorpt_correction_T_max  0.7543
_exptl_absorpt_process_details   
;
 SADABS 2016/2: Krause, L., Herbst-Irmer, R., Sheldrick G.M. & Stalke D.,
 J. Appl. Cryst. 48 (2015) 3-10
;
_exptl_absorpt_special_details   ?
_diffrn_ambient_temperature      150(2)
_diffrn_radiation_wavelength     1.54178
_diffrn_radiation_type           CuK\a
_diffrn_source                   'I-mu-S microsource X-ray tube'
_diffrn_source_current           '1.0 mA'
_diffrn_source_voltage           '50 kV'
_diffrn_radiation_monochromator  'laterally graded multilayer (Goebel) mirror'
_diffrn_measurement_device       'four circle diffractometer'
_diffrn_measurement_device_type  'Bruker AXS D8 Quest'
_diffrn_detector_type            
'PhotonIII_C14 charge-integrating and photon counting pixel array'
_diffrn_measurement_method       'omega and phi scans'
_diffrn_detector_area_resol_mean 7.4074
_diffrn_reflns_number            19268
_diffrn_reflns_av_unetI/netI     0.0299
_diffrn_reflns_av_R_equivalents  0.0421
_diffrn_reflns_limit_h_min       -7
_diffrn_reflns_limit_h_max       9
_diffrn_reflns_limit_k_min       -12
_diffrn_reflns_limit_k_max       12
_diffrn_reflns_limit_l_min       -35
_diffrn_reflns_limit_l_max       28
_diffrn_reflns_theta_min         3.156
_diffrn_reflns_theta_max         79.537
_diffrn_reflns_theta_full        67.679
_diffrn_measured_fraction_theta_max 0.990
_diffrn_measured_fraction_theta_full 0.999
_diffrn_reflns_Laue_measured_fraction_max 0.990
_diffrn_reflns_Laue_measured_fraction_full 0.999
_diffrn_reflns_point_group_measured_fraction_max 0.979
_diffrn_reflns_point_group_measured_fraction_full 0.998
_reflns_number_total             4480
_reflns_number_gt                4192
_reflns_threshold_expression     'I > 2\s(I)'
_reflns_Friedel_coverage         0.720
_reflns_Friedel_fraction_max     0.965
_reflns_Friedel_fraction_full    0.998

_reflns_special_details          
;
 Reflections were merged by SHELXL according to the crystal
 class for the calculation of statistics and refinement.
 
 _reflns_Friedel_fraction is defined as the number of unique
 Friedel pairs measured divided by the number that would be
 possible theoretically, ignoring centric projections and
 systematic absences.
;

_computing_data_collection       'Apex4 v2022.1-1 (Bruker, 2022)'
_computing_cell_refinement       'SAINT V8.40B (Bruker, 2020)'
_computing_data_reduction        'SAINT V8.40B (Bruker, 2020)'
_computing_structure_solution    'SHELXT (Sheldrick, 2015b)'
_computing_structure_refinement  
;  
SHELXL-2018/3 (Sheldrick, 2015a, 2018), 
SHELXLE Rev1460 (H\"ubschle et al., 2011)
;
_computing_molecular_graphics    ?
_computing_publication_material  ?
_refine_special_details          ?
_refine_ls_structure_factor_coef Fsqd
_refine_ls_matrix_type           full
_refine_ls_weighting_scheme      calc
_refine_ls_weighting_details     
'w=1/[\s^2^(Fo^2^)+(0.0308P)^2^+0.4467P] where P=(Fo^2^+2Fc^2^)/3'
_atom_sites_solution_primary     dual
_atom_sites_solution_secondary   difmap
_atom_sites_solution_hydrogens   mixed
_refine_ls_hydrogen_treatment    mixed
_refine_ls_extinction_method     none
_refine_ls_extinction_coef       .
_refine_ls_abs_structure_details 
;
 Flack x determined using 1683 quotients [(I+)-(I-)]/[(I+)+(I-)]
 (Parsons, Flack and Wagner, Acta Cryst. B69 (2013) 249-259).
;
_refine_ls_abs_structure_Flack   -0.03(8)
_chemical_absolute_configuration ad
_refine_ls_number_reflns         4480
_refine_ls_number_parameters     262
_refine_ls_number_restraints     0
_refine_ls_R_factor_all          0.0358
_refine_ls_R_factor_gt           0.0324
_refine_ls_wR_factor_ref         0.0775
_refine_ls_wR_factor_gt          0.0754
_refine_ls_goodness_of_fit_ref   1.059
_refine_ls_restrained_S_all      1.059
_refine_ls_shift/su_max          0.000
_refine_ls_shift/su_mean         0.000

loop_
_atom_site_label
_atom_site_type_symbol
_atom_site_fract_x
_atom_site_fract_y
_atom_site_fract_z
_atom_site_U_iso_or_equiv
_atom_site_adp_type
_atom_site_occupancy
_atom_site_site_symmetry_order
_atom_site_calc_flag
_atom_site_refinement_flags_posn
_atom_site_refinement_flags_adp
_atom_site_refinement_flags_occupancy
_atom_site_disorder_assembly
_atom_site_disorder_group
O1 O 0.09799(17) 0.21653(15) 0.37302(5) 0.0294(3) Uani 1 1 d . . . . .
O2 O 0.27666(18) 0.24754(14) 0.26361(5) 0.0275(3) Uani 1 1 d . . . . .
O3 O 0.39174(19) 0.50563(15) 0.40294(5) 0.0311(3) Uani 1 1 d . . . . .
O4 O 0.0964(2) 1.00133(15) 0.26724(5) 0.0325(3) Uani 1 1 d . . . . .
H4 H 0.141(4) 1.081(3) 0.2675(10) 0.049 Uiso 1 1 d . U . . .
N1 N 0.1980(2) 0.45565(17) 0.29199(6) 0.0248(3) Uani 1 1 d . . . . .
H1 H 0.124(4) 0.469(3) 0.2719(9) 0.037 Uiso 1 1 d . U . . .
C1 C 0.2542(2) 0.22566(18) 0.37585(6) 0.0189(3) Uani 1 1 d . . . . .
C2 C 0.3767(2) 0.14999(18) 0.40847(6) 0.0182(3) Uani 1 1 d . . . . .
H2 H 0.386197 0.055129 0.395912 0.022 Uiso 1 1 calc R U . . .
C3 C 0.3333(2) 0.13919(18) 0.46171(6) 0.0195(3) Uani 1 1 d . . . . .
H3 H 0.308992 0.233044 0.473707 0.023 Uiso 1 1 calc R U . . .
C4 C 0.4955(2) 0.08669(19) 0.48768(7) 0.0223(4) Uani 1 1 d . . . . .
C5 C 0.6521(2) 0.07368(19) 0.46705(7) 0.0232(4) Uani 1 1 d . . . . .
H5 H 0.743477 0.034558 0.485462 0.028 Uiso 1 1 calc R U . . .
C6 C 0.6945(2) 0.1168(2) 0.41640(7) 0.0239(4) Uani 1 1 d . . . . .
H6 H 0.809576 0.165080 0.416669 0.029 Uiso 1 1 calc R U . . .
C7 C 0.5546(2) 0.21724(19) 0.40129(6) 0.0198(4) Uani 1 1 d . . . . .
H7 H 0.561543 0.298334 0.422740 0.024 Uiso 1 1 calc R U . . .
C8 C 0.5572(2) 0.2672(2) 0.34907(6) 0.0223(4) Uani 1 1 d . . . . .
C9 C 0.3660(2) 0.32212(19) 0.34377(6) 0.0200(3) Uani 1 1 d . . . . .
C10 C 0.2786(2) 0.33536(19) 0.29492(6) 0.0228(4) Uani 1 1 d . . . . .
C11 C 0.1713(2) 0.0521(2) 0.47185(7) 0.0241(4) Uani 1 1 d . . . . .
H11A H 0.144229 0.057441 0.506377 0.029 Uiso 1 1 calc R U . . .
H11B H 0.070718 0.091036 0.454290 0.029 Uiso 1 1 calc R U . . .
C12 C 0.1904(3) -0.0968(2) 0.45798(8) 0.0310(4) Uani 1 1 d . . . . .
H12A H 0.181045 -0.105004 0.422839 0.037 Uiso 1 1 calc R U . . .
H12B H 0.308076 -0.128788 0.467431 0.037 Uiso 1 1 calc R U . . .
C13 C 0.0538(4) -0.1876(3) 0.48105(12) 0.0546(7) Uani 1 1 d . . . . .
H13A H -0.062492 -0.162242 0.469386 0.082 Uiso 1 1 calc R U . . .
H13B H 0.058144 -0.176444 0.515807 0.082 Uiso 1 1 calc R U . . .
H13C H 0.077630 -0.282612 0.472836 0.082 Uiso 1 1 calc R U . . .
C14 C 0.4713(3) 0.0536(2) 0.53986(7) 0.0307(4) Uani 1 1 d . . . . .
H14A H 0.384424 -0.019034 0.543209 0.046 Uiso 1 1 calc R U . . .
H14B H 0.430797 0.134743 0.556867 0.046 Uiso 1 1 calc R U . . .
H14C H 0.582843 0.023468 0.553417 0.046 Uiso 1 1 calc R U . . .
C15 C 0.7075(3) -0.0043(2) 0.38144(7) 0.0301(4) Uani 1 1 d . . . . .
H15A H 0.827700 -0.041477 0.382618 0.036 Uiso 1 1 calc R U . . .
H15B H 0.626733 -0.076792 0.392161 0.036 Uiso 1 1 calc R U . . .
C16 C 0.6646(2) 0.0322(2) 0.33072(7) 0.0305(4) Uani 1 1 d . . . . .
H16 H 0.689934 -0.033691 0.306915 0.037 Uiso 1 1 calc R U . . .
C17 C 0.5945(2) 0.1484(2) 0.31618(7) 0.0266(4) Uani 1 1 d . . . . .
H17 H 0.566123 0.157604 0.283314 0.032 Uiso 1 1 calc R U . . .
C18 C 0.6951(3) 0.3783(2) 0.34005(8) 0.0310(4) Uani 1 1 d . . . . .
H18A H 0.812350 0.339549 0.343788 0.047 Uiso 1 1 calc R U . . .
H18B H 0.679089 0.452262 0.363081 0.047 Uiso 1 1 calc R U . . .
H18C H 0.681742 0.413778 0.307558 0.047 Uiso 1 1 calc R U . . .
C19 C 0.3332(2) 0.46249(19) 0.36597(6) 0.0221(4) Uani 1 1 d . . . . .
C20 C 0.2061(2) 0.54086(19) 0.33437(6) 0.0234(4) Uani 1 1 d . . . . .
H20 H 0.088603 0.543106 0.349975 0.028 Uiso 1 1 calc R U . . .
C21 C 0.2688(3) 0.6860(2) 0.32578(7) 0.0265(4) Uani 1 1 d . . . . .
H21A H 0.382298 0.682656 0.308848 0.032 Uiso 1 1 calc R U . . .
H21B H 0.288878 0.730151 0.357076 0.032 Uiso 1 1 calc R U . . .
C22 C 0.1422(2) 0.77369(19) 0.29682(7) 0.0260(4) Uani 1 1 d . . . . .
H22A H 0.133627 0.738194 0.263822 0.031 Uiso 1 1 calc R U . . .
H22B H 0.024441 0.770224 0.311413 0.031 Uiso 1 1 calc R U . . .
C23 C 0.2068(3) 0.9186(2) 0.29584(8) 0.0350(5) Uani 1 1 d . . . . .
H23A H 0.210072 0.955037 0.328786 0.042 Uiso 1 1 calc R U . . .
H23B H 0.327143 0.920973 0.282873 0.042 Uiso 1 1 calc R U . . .

loop_
_atom_site_aniso_label
_atom_site_aniso_U_11
_atom_site_aniso_U_22
_atom_site_aniso_U_33
_atom_site_aniso_U_23
_atom_site_aniso_U_13
_atom_site_aniso_U_12
O1 0.0166(6) 0.0395(8) 0.0320(7) 0.0089(6) -0.0021(5) -0.0002(6)
O2 0.0342(7) 0.0241(7) 0.0243(6) -0.0027(5) -0.0035(5) -0.0013(6)
O3 0.0390(8) 0.0289(7) 0.0253(6) -0.0025(6) -0.0077(6) 0.0018(6)
O4 0.0379(7) 0.0192(7) 0.0405(8) 0.0022(6) -0.0156(6) -0.0016(6)
N1 0.0278(8) 0.0225(8) 0.0240(7) 0.0000(6) -0.0085(7) 0.0003(6)
C1 0.0187(8) 0.0187(8) 0.0194(7) -0.0006(7) 0.0001(6) 0.0005(6)
C2 0.0148(8) 0.0186(8) 0.0212(8) -0.0009(6) 0.0003(6) -0.0008(6)
C3 0.0193(8) 0.0187(8) 0.0205(8) -0.0003(7) 0.0008(7) 0.0013(7)
C4 0.0255(9) 0.0189(9) 0.0226(8) -0.0015(7) -0.0061(7) 0.0004(7)
C5 0.0208(8) 0.0215(8) 0.0273(9) -0.0009(7) -0.0078(7) 0.0006(7)
C6 0.0155(8) 0.0277(9) 0.0284(9) 0.0014(7) -0.0032(7) -0.0001(7)
C7 0.0147(8) 0.0232(9) 0.0214(8) 0.0000(7) -0.0007(6) -0.0017(7)
C8 0.0172(8) 0.0259(9) 0.0237(8) 0.0022(7) 0.0012(6) -0.0013(7)
C9 0.0191(8) 0.0209(8) 0.0200(8) 0.0021(7) -0.0003(6) -0.0009(7)
C10 0.0228(8) 0.0237(9) 0.0217(8) 0.0032(7) -0.0008(7) -0.0050(7)
C11 0.0196(8) 0.0269(9) 0.0258(9) 0.0048(7) 0.0030(7) 0.0000(8)
C12 0.0272(10) 0.0251(10) 0.0408(11) 0.0013(8) -0.0002(9) -0.0036(8)
C13 0.0425(13) 0.0317(13) 0.090(2) 0.0123(14) 0.0121(13) -0.0090(11)
C14 0.0371(10) 0.0328(11) 0.0224(9) -0.0002(8) -0.0052(8) 0.0032(9)
C15 0.0250(9) 0.0318(10) 0.0335(10) -0.0013(9) 0.0027(8) 0.0092(8)
C16 0.0233(9) 0.0387(12) 0.0294(10) -0.0063(8) 0.0059(8) 0.0055(9)
C17 0.0196(8) 0.0371(11) 0.0231(9) -0.0023(8) 0.0038(7) 0.0008(8)
C18 0.0229(9) 0.0360(11) 0.0342(10) 0.0092(9) 0.0032(8) -0.0059(8)
C19 0.0223(8) 0.0220(8) 0.0221(8) 0.0016(7) 0.0000(7) -0.0019(7)
C20 0.0248(8) 0.0221(9) 0.0234(8) -0.0007(7) -0.0027(7) -0.0011(7)
C21 0.0304(9) 0.0221(9) 0.0269(9) 0.0008(7) -0.0060(8) -0.0015(8)
C22 0.0287(9) 0.0210(9) 0.0283(9) -0.0007(8) -0.0054(7) 0.0000(7)
C23 0.0462(13) 0.0227(10) 0.0360(11) 0.0024(8) -0.0192(10) -0.0025(9)

_geom_special_details            
;
 All esds (except the esd in the dihedral angle between two l.s. planes)
 are estimated using the full covariance matrix.  The cell esds are taken
 into account individually in the estimation of esds in distances, angles
 and torsion angles; correlations between esds in cell parameters are only
 used when they are defined by crystal symmetry.  An approximate (isotropic)
 treatment of cell esds is used for estimating esds involving l.s. planes.
;

loop_
_geom_bond_atom_site_label_1
_geom_bond_atom_site_label_2
_geom_bond_distance
_geom_bond_site_symmetry_2
_geom_bond_publ_flag
O1 C1 1.201(2) . ?
O2 C10 1.231(2) . ?
O3 C19 1.205(2) . ?
O4 C23 1.420(2) . ?
O4 H4 0.86(3) . ?
N1 C10 1.337(3) . ?
N1 C20 1.454(2) . ?
N1 H1 0.81(3) . ?
C1 C2 1.505(2) . ?
C1 C9 1.562(2) . ?
C2 C7 1.526(2) . ?
C2 C3 1.531(2) . ?
C2 H2 1.0000 . ?
C3 C4 1.528(2) . ?
C3 C11 1.534(2) . ?
C3 H3 1.0000 . ?
C4 C5 1.336(3) . ?
C4 C14 1.508(3) . ?
C5 C6 1.516(3) . ?
C5 H5 0.9500 . ?
C6 C7 1.517(3) . ?
C6 C15 1.546(3) . ?
C6 H6 1.0000 . ?
C7 C8 1.543(2) . ?
C7 H7 1.0000 . ?
C8 C17 1.515(3) . ?
C8 C18 1.540(3) . ?
C8 C9 1.567(2) . ?
C9 C10 1.528(2) . ?
C9 C19 1.535(3) . ?
C11 C12 1.523(3) . ?
C11 H11A 0.9900 . ?
C11 H11B 0.9900 . ?
C12 C13 1.519(3) . ?
C12 H12A 0.9900 . ?
C12 H12B 0.9900 . ?
C13 H13A 0.9800 . ?
C13 H13B 0.9800 . ?
C13 H13C 0.9800 . ?
C14 H14A 0.9800 . ?
C14 H14B 0.9800 . ?
C14 H14C 0.9800 . ?
C15 C16 1.501(3) . ?
C15 H15A 0.9900 . ?
C15 H15B 0.9900 . ?
C16 C17 1.326(3) . ?
C16 H16 0.9500 . ?
C17 H17 0.9500 . ?
C18 H18A 0.9800 . ?
C18 H18B 0.9800 . ?
C18 H18C 0.9800 . ?
C19 C20 1.524(3) . ?
C20 C21 1.525(3) . ?
C20 H20 1.0000 . ?
C21 C22 1.530(3) . ?
C21 H21A 0.9900 . ?
C21 H21B 0.9900 . ?
C22 C23 1.509(3) . ?
C22 H22A 0.9900 . ?
C22 H22B 0.9900 . ?
C23 H23A 0.9900 . ?
C23 H23B 0.9900 . ?

loop_
_geom_angle_atom_site_label_1
_geom_angle_atom_site_label_2
_geom_angle_atom_site_label_3
_geom_angle
_geom_angle_site_symmetry_1
_geom_angle_site_symmetry_3
_geom_angle_publ_flag
C23 O4 H4 106(2) . . ?
C10 N1 C20 116.13(16) . . ?
C10 N1 H1 120.6(19) . . ?
C20 N1 H1 120.3(19) . . ?
O1 C1 C2 128.49(17) . . ?
O1 C1 C9 123.52(16) . . ?
C2 C1 C9 107.98(13) . . ?
C1 C2 C7 105.11(14) . . ?
C1 C2 C3 119.35(14) . . ?
C7 C2 C3 110.58(14) . . ?
C1 C2 H2 107.1 . . ?
C7 C2 H2 107.1 . . ?
C3 C2 H2 107.1 . . ?
C4 C3 C2 108.11(14) . . ?
C4 C3 C11 112.31(15) . . ?
C2 C3 C11 113.23(15) . . ?
C4 C3 H3 107.7 . . ?
C2 C3 H3 107.7 . . ?
C11 C3 H3 107.7 . . ?
C5 C4 C14 120.55(17) . . ?
C5 C4 C3 123.69(17) . . ?
C14 C4 C3 115.73(16) . . ?
C4 C5 C6 124.73(17) . . ?
C4 C5 H5 117.6 . . ?
C6 C5 H5 117.6 . . ?
C5 C6 C7 106.99(15) . . ?
C5 C6 C15 112.97(16) . . ?
C7 C6 C15 111.77(15) . . ?
C5 C6 H6 108.3 . . ?
C7 C6 H6 108.3 . . ?
C15 C6 H6 108.3 . . ?
C6 C7 C2 108.08(15) . . ?
C6 C7 C8 117.54(15) . . ?
C2 C7 C8 105.95(13) . . ?
C6 C7 H7 108.3 . . ?
C2 C7 H7 108.3 . . ?
C8 C7 H7 108.3 . . ?
C17 C8 C18 108.60(15) . . ?
C17 C8 C7 109.44(16) . . ?
C18 C8 C7 112.99(15) . . ?
C17 C8 C9 112.60(15) . . ?
C18 C8 C9 112.31(16) . . ?
C7 C8 C9 100.78(13) . . ?
C10 C9 C19 102.37(14) . . ?
C10 C9 C1 109.10(13) . . ?
C19 C9 C1 102.95(14) . . ?
C10 C9 C8 121.51(15) . . ?
C19 C9 C8 115.13(14) . . ?
C1 C9 C8 104.33(14) . . ?
O2 C10 N1 124.88(17) . . ?
O2 C10 C9 125.67(17) . . ?
N1 C10 C9 109.40(16) . . ?
C12 C11 C3 114.37(16) . . ?
C12 C11 H11A 108.7 . . ?
C3 C11 H11A 108.7 . . ?
C12 C11 H11B 108.7 . . ?
C3 C11 H11B 108.7 . . ?
H11A C11 H11B 107.6 . . ?
C13 C12 C11 113.03(19) . . ?
C13 C12 H12A 109.0 . . ?
C11 C12 H12A 109.0 . . ?
C13 C12 H12B 109.0 . . ?
C11 C12 H12B 109.0 . . ?
H12A C12 H12B 107.8 . . ?
C12 C13 H13A 109.5 . . ?
C12 C13 H13B 109.5 . . ?
H13A C13 H13B 109.5 . . ?
C12 C13 H13C 109.5 . . ?
H13A C13 H13C 109.5 . . ?
H13B C13 H13C 109.5 . . ?
C4 C14 H14A 109.5 . . ?
C4 C14 H14B 109.5 . . ?
H14A C14 H14B 109.5 . . ?
C4 C14 H14C 109.5 . . ?
H14A C14 H14C 109.5 . . ?
H14B C14 H14C 109.5 . . ?
C16 C15 C6 113.58(17) . . ?
C16 C15 H15A 108.8 . . ?
C6 C15 H15A 108.8 . . ?
C16 C15 H15B 108.8 . . ?
C6 C15 H15B 108.8 . . ?
H15A C15 H15B 107.7 . . ?
C17 C16 C15 125.82(19) . . ?
C17 C16 H16 117.1 . . ?
C15 C16 H16 117.1 . . ?
C16 C17 C8 123.66(18) . . ?
C16 C17 H17 118.2 . . ?
C8 C17 H17 118.2 . . ?
C8 C18 H18A 109.5 . . ?
C8 C18 H18B 109.5 . . ?
H18A C18 H18B 109.5 . . ?
C8 C18 H18C 109.5 . . ?
H18A C18 H18C 109.5 . . ?
H18B C18 H18C 109.5 . . ?
O3 C19 C20 123.90(17) . . ?
O3 C19 C9 127.14(17) . . ?
C20 C19 C9 108.92(14) . . ?
N1 C20 C19 102.10(15) . . ?
N1 C20 C21 115.12(16) . . ?
C19 C20 C21 111.39(15) . . ?
N1 C20 H20 109.3 . . ?
C19 C20 H20 109.3 . . ?
C21 C20 H20 109.3 . . ?
C20 C21 C22 114.36(16) . . ?
C20 C21 H21A 108.7 . . ?
C22 C21 H21A 108.7 . . ?
C20 C21 H21B 108.7 . . ?
C22 C21 H21B 108.7 . . ?
H21A C21 H21B 107.6 . . ?
C23 C22 C21 109.59(15) . . ?
C23 C22 H22A 109.8 . . ?
C21 C22 H22A 109.8 . . ?
C23 C22 H22B 109.8 . . ?
C21 C22 H22B 109.8 . . ?
H22A C22 H22B 108.2 . . ?
O4 C23 C22 110.90(16) . . ?
O4 C23 H23A 109.5 . . ?
C22 C23 H23A 109.5 . . ?
O4 C23 H23B 109.5 . . ?
C22 C23 H23B 109.5 . . ?
H23A C23 H23B 108.0 . . ?

loop_
_geom_torsion_atom_site_label_1
_geom_torsion_atom_site_label_2
_geom_torsion_atom_site_label_3
_geom_torsion_atom_site_label_4
_geom_torsion
_geom_torsion_site_symmetry_1
_geom_torsion_site_symmetry_2
_geom_torsion_site_symmetry_3
_geom_torsion_site_symmetry_4
_geom_torsion_publ_flag
O1 C1 C2 C7 -172.14(19) . . . . ?
C9 C1 C2 C7 8.69(18) . . . . ?
O1 C1 C2 C3 -47.4(3) . . . . ?
C9 C1 C2 C3 133.41(16) . . . . ?
C1 C2 C3 C4 -167.52(15) . . . . ?
C7 C2 C3 C4 -45.47(19) . . . . ?
C1 C2 C3 C11 67.4(2) . . . . ?
C7 C2 C3 C11 -170.56(15) . . . . ?
C2 C3 C4 C5 9.0(2) . . . . ?
C11 C3 C4 C5 134.64(19) . . . . ?
C2 C3 C4 C14 -173.03(16) . . . . ?
C11 C3 C4 C14 -47.4(2) . . . . ?
C14 C4 C5 C6 -173.84(18) . . . . ?
C3 C4 C5 C6 4.0(3) . . . . ?
C4 C5 C6 C7 19.4(3) . . . . ?
C4 C5 C6 C15 -104.0(2) . . . . ?
C5 C6 C7 C2 -54.64(19) . . . . ?
C15 C6 C7 C2 69.53(19) . . . . ?
C5 C6 C7 C8 -174.38(15) . . . . ?
C15 C6 C7 C8 -50.2(2) . . . . ?
C1 C2 C7 C6 -157.78(15) . . . . ?
C3 C2 C7 C6 72.15(18) . . . . ?
C1 C2 C7 C8 -30.98(18) . . . . ?
C3 C2 C7 C8 -161.04(15) . . . . ?
C6 C7 C8 C17 42.2(2) . . . . ?
C2 C7 C8 C17 -78.68(17) . . . . ?
C6 C7 C8 C18 -79.0(2) . . . . ?
C2 C7 C8 C18 160.18(15) . . . . ?
C6 C7 C8 C9 161.00(16) . . . . ?
C2 C7 C8 C9 40.14(17) . . . . ?
O1 C1 C9 C10 -31.9(2) . . . . ?
C2 C1 C9 C10 147.32(15) . . . . ?
O1 C1 C9 C19 76.3(2) . . . . ?
C2 C1 C9 C19 -104.48(15) . . . . ?
O1 C1 C9 C8 -163.15(18) . . . . ?
C2 C1 C9 C8 16.08(18) . . . . ?
C17 C8 C9 C10 -40.7(2) . . . . ?
C18 C8 C9 C10 82.3(2) . . . . ?
C7 C8 C9 C10 -157.19(16) . . . . ?
C17 C8 C9 C19 -165.10(15) . . . . ?
C18 C8 C9 C19 -42.1(2) . . . . ?
C7 C8 C9 C19 78.40(17) . . . . ?
C17 C8 C9 C1 82.86(18) . . . . ?
C18 C8 C9 C1 -154.17(15) . . . . ?
C7 C8 C9 C1 -33.64(17) . . . . ?
C20 N1 C10 O2 175.71(17) . . . . ?
C20 N1 C10 C9 -1.8(2) . . . . ?
C19 C9 C10 O2 177.62(17) . . . . ?
C1 C9 C10 O2 -73.8(2) . . . . ?
C8 C9 C10 O2 47.5(3) . . . . ?
C19 C9 C10 N1 -4.85(18) . . . . ?
C1 C9 C10 N1 103.74(17) . . . . ?
C8 C9 C10 N1 -134.97(17) . . . . ?
C4 C3 C11 C12 -58.7(2) . . . . ?
C2 C3 C11 C12 64.1(2) . . . . ?
C3 C11 C12 C13 163.09(19) . . . . ?
C5 C6 C15 C16 152.64(16) . . . . ?
C7 C6 C15 C16 31.9(2) . . . . ?
C6 C15 C16 C17 -10.7(3) . . . . ?
C15 C16 C17 C8 4.1(3) . . . . ?
C18 C8 C17 C16 105.3(2) . . . . ?
C7 C8 C17 C16 -18.5(2) . . . . ?
C9 C8 C17 C16 -129.7(2) . . . . ?
C10 C9 C19 O3 -172.59(18) . . . . ?
C1 C9 C19 O3 74.2(2) . . . . ?
C8 C9 C19 O3 -38.7(3) . . . . ?
C10 C9 C19 C20 9.43(18) . . . . ?
C1 C9 C19 C20 -103.79(15) . . . . ?
C8 C9 C19 C20 143.37(15) . . . . ?
C10 N1 C20 C19 7.7(2) . . . . ?
C10 N1 C20 C21 128.51(18) . . . . ?
O3 C19 C20 N1 171.63(18) . . . . ?
C9 C19 C20 N1 -10.32(18) . . . . ?
O3 C19 C20 C21 48.2(2) . . . . ?
C9 C19 C20 C21 -133.71(16) . . . . ?
N1 C20 C21 C22 67.9(2) . . . . ?
C19 C20 C21 C22 -176.45(16) . . . . ?
C20 C21 C22 C23 173.02(17) . . . . ?
C21 C22 C23 O4 177.18(18) . . . . ?

loop_
_geom_hbond_atom_site_label_D
_geom_hbond_atom_site_label_H
_geom_hbond_atom_site_label_A
_geom_hbond_distance_DH
_geom_hbond_distance_HA
_geom_hbond_distance_DA
_geom_hbond_angle_DHA
_geom_hbond_site_symmetry_A
_geom_hbond_publ_flag
O4 H4 O2 0.86(3) 1.94(3) 2.789(2) 171(3) 1_565 yes
N1 H1 O4 0.81(3) 2.04(3) 2.833(2) 168(3) 3_545 yes

_refine_diff_density_max         0.204
_refine_diff_density_min         -0.153
_refine_diff_density_rms         0.034

_shelx_res_file                  
;
TITL HB_35018_0m_a.res in P2(1)2(1)2(1)
    HB_35018_0m.res
    created by SHELXL-2018/3 at 09:10:01 on 22-Dec-2022
REM Old TITL HB_35018_0m in P2(1)2(1)2(1)
REM SHELXT solution in P2(1)2(1)2(1)
REM R1 0.105,  Rweak 0.019,  Alpha 0.001,  Orientation as input
REM Flack x =  0.191 ( 0.138 ) from Parsons' quotients
REM Formula found by SHELXT:  C23 N O4
CELL  1.54178   7.6508    9.8384   28.0020   90.0000   90.0000   90.0000
ZERR    4.000   0.0005    0.0006    0.0016    0.0000    0.0000    0.0000
LATT -1
SYMM 1/2-X, -Y, 1/2+Z
SYMM -X, 1/2+Y, 1/2-Z
SYMM 1/2+X, 1/2-Y, -Z
SFAC C H N O
UNIT 92 124 4 16
TEMP -123.150
SIZE 0.18 0.10 0.04

L.S. 10
BOND $H
ACTA
CONF

HTAB
EQIV $1 x, y+1, z
HTAB O4 O2_$1
EQIV $2 -x, y-1/2, -z+1/2
HTAB N1 O4_$2

LIST 4
FMAP 2
PLAN 20
WGHT    0.030800    0.446700
FVAR       1.06214
O1    4    0.097993    0.216527    0.373017    11.00000    0.01657    0.03953 =
         0.03200    0.00891   -0.00209   -0.00024
O2    4    0.276662    0.247543    0.263608    11.00000    0.03421    0.02409 =
         0.02431   -0.00272   -0.00346   -0.00128
O3    4    0.391737    0.505626    0.402938    11.00000    0.03898    0.02892 =
         0.02531   -0.00249   -0.00767    0.00182
O4    4    0.096360    1.001326    0.267244    11.00000    0.03786    0.01923 =
         0.04052    0.00219   -0.01558   -0.00158
H4    2    0.141239    1.080927    0.267512    11.00000   -1.50000
N1    3    0.197964    0.455646    0.291989    11.00000    0.02783    0.02246 =
         0.02403   -0.00002   -0.00848    0.00032
H1    2    0.123977    0.468923    0.271933    11.00000   -1.50000
C1    1    0.254215    0.225660    0.375853    11.00000    0.01870    0.01872 =
         0.01940   -0.00058    0.00013    0.00051
C2    1    0.376693    0.149992    0.408471    11.00000    0.01482    0.01863 =
         0.02118   -0.00086    0.00033   -0.00081
AFIX  13
H2    2    0.386197    0.055129    0.395912    11.00000   -1.20000
AFIX   0
C3    1    0.333301    0.139190    0.461713    11.00000    0.01935    0.01875 =
         0.02045   -0.00031    0.00075    0.00125
AFIX  13
H3    2    0.308992    0.233044    0.473707    11.00000   -1.20000
AFIX   0
C4    1    0.495496    0.086689    0.487685    11.00000    0.02550    0.01887 =
         0.02260   -0.00149   -0.00615    0.00044
C5    1    0.652121    0.073682    0.467050    11.00000    0.02084    0.02147 =
         0.02728   -0.00093   -0.00776    0.00055
AFIX  43
H5    2    0.743477    0.034558    0.485462    11.00000   -1.20000
AFIX   0
C6    1    0.694536    0.116837    0.416399    11.00000    0.01553    0.02773 =
         0.02837    0.00137   -0.00319   -0.00010
AFIX  13
H6    2    0.809576    0.165080    0.416669    11.00000   -1.20000
AFIX   0
C7    1    0.554563    0.217245    0.401293    11.00000    0.01471    0.02325 =
         0.02144    0.00005   -0.00067   -0.00174
AFIX  13
H7    2    0.561543    0.298334    0.422740    11.00000   -1.20000
AFIX   0
C8    1    0.557248    0.267208    0.349067    11.00000    0.01717    0.02588 =
         0.02375    0.00216    0.00124   -0.00127
C9    1    0.365985    0.322118    0.343772    11.00000    0.01907    0.02090 =
         0.01996    0.00211   -0.00026   -0.00086
C10   1    0.278625    0.335359    0.294917    11.00000    0.02285    0.02375 =
         0.02169    0.00317   -0.00081   -0.00496
C11   1    0.171251    0.052114    0.471853    11.00000    0.01964    0.02692 =
         0.02585    0.00484    0.00304    0.00004
AFIX  23
H11A  2    0.144229    0.057441    0.506377    11.00000   -1.20000
H11B  2    0.070718    0.091036    0.454290    11.00000   -1.20000
AFIX   0
C12   1    0.190368   -0.096790    0.457983    11.00000    0.02717    0.02511 =
         0.04081    0.00132   -0.00016   -0.00365
AFIX  23
H12A  2    0.181045   -0.105004    0.422839    11.00000   -1.20000
H12B  2    0.308076   -0.128788    0.467431    11.00000   -1.20000
AFIX   0
C13   1    0.053801   -0.187573    0.481048    11.00000    0.04250    0.03166 =
         0.08955    0.01234    0.01215   -0.00897
AFIX 137
H13A  2   -0.062492   -0.162242    0.469386    11.00000   -1.50000
H13B  2    0.058144   -0.176444    0.515807    11.00000   -1.50000
H13C  2    0.077630   -0.282612    0.472836    11.00000   -1.50000
AFIX   0
C14   1    0.471268    0.053565    0.539865    11.00000    0.03705    0.03277 =
         0.02243   -0.00019   -0.00516    0.00322
AFIX 137
H14A  2    0.384424   -0.019034    0.543209    11.00000   -1.50000
H14B  2    0.430797    0.134743    0.556867    11.00000   -1.50000
H14C  2    0.582843    0.023468    0.553417    11.00000   -1.50000
AFIX   0
C15   1    0.707510   -0.004348    0.381437    11.00000    0.02502    0.03183 =
         0.03353   -0.00128    0.00267    0.00925
AFIX  23
H15A  2    0.827700   -0.041477    0.382618    11.00000   -1.20000
H15B  2    0.626733   -0.076792    0.392161    11.00000   -1.20000
AFIX   0
C16   1    0.664616    0.032239    0.330718    11.00000    0.02330    0.03874 =
         0.02939   -0.00626    0.00589    0.00553
AFIX  43
H16   2    0.689934   -0.033691    0.306915    11.00000   -1.20000
AFIX   0
C17   1    0.594533    0.148388    0.316181    11.00000    0.01956    0.03706 =
         0.02315   -0.00232    0.00383    0.00077
AFIX  43
H17   2    0.566123    0.157604    0.283314    11.00000   -1.20000
AFIX   0
C18   1    0.695141    0.378297    0.340054    11.00000    0.02292    0.03600 =
         0.03415    0.00921    0.00322   -0.00590
AFIX 137
H18A  2    0.812350    0.339549    0.343788    11.00000   -1.50000
H18B  2    0.679089    0.452262    0.363081    11.00000   -1.50000
H18C  2    0.681742    0.413778    0.307558    11.00000   -1.50000
AFIX   0
C19   1    0.333156    0.462487    0.365975    11.00000    0.02233    0.02196 =
         0.02215    0.00161   -0.00001   -0.00191
C20   1    0.206128    0.540857    0.334367    11.00000    0.02475    0.02206 =
         0.02343   -0.00071   -0.00272   -0.00110
AFIX  13
H20   2    0.088603    0.543106    0.349975    11.00000   -1.20000
AFIX   0
C21   1    0.268793    0.685999    0.325784    11.00000    0.03042    0.02208 =
         0.02685    0.00083   -0.00600   -0.00149
AFIX  23
H21A  2    0.382298    0.682656    0.308848    11.00000   -1.20000
H21B  2    0.288878    0.730151    0.357076    11.00000   -1.20000
AFIX   0
C22   1    0.142219    0.773687    0.296821    11.00000    0.02873    0.02101 =
         0.02830   -0.00075   -0.00536    0.00001
AFIX  23
H22A  2    0.133627    0.738194    0.263822    11.00000   -1.20000
H22B  2    0.024441    0.770224    0.311413    11.00000   -1.20000
AFIX   0
C23   1    0.206799    0.918626    0.295839    11.00000    0.04619    0.02268 =
         0.03602    0.00239   -0.01917   -0.00255
AFIX  23
H23A  2    0.210072    0.955037    0.328786    11.00000   -1.20000
H23B  2    0.327143    0.920973    0.282873    11.00000   -1.20000
REM #####
AFIX   0
HKLF 4


REM  HB_35018_0m_a.res in P2(1)2(1)2(1)
REM wR2 = 0.0775, GooF = S = 1.059, Restrained GooF = 1.059 for all data
REM R1 = 0.0324 for 4192 Fo > 4sig(Fo) and 0.0358 for all 4480 data
REM 262 parameters refined using 0 restraints

END

WGHT      0.0308      0.4466

REM Instructions for potential hydrogen bonds
HTAB O4 O2_$1
HTAB N1 O4_$2

REM Highest difference peak  0.204,  deepest hole -0.153,  1-sigma level  0.034
Q1    1   0.4605  0.3005  0.3433  11.00000  0.05    0.20
Q2    1   0.3414  0.3331  0.3194  11.00000  0.05    0.19
Q3    1   0.3441  0.1600  0.4326  11.00000  0.05    0.18
Q4    1   0.4623  0.1821  0.4051  11.00000  0.05    0.17
Q5    1   0.3141  0.2822  0.3595  11.00000  0.05    0.17
Q6    1   0.1902 -0.0169  0.4640  11.00000  0.05    0.16
Q7    1   0.6206  0.1661  0.4018  11.00000  0.05    0.15
Q8    1   0.2602  0.5054  0.3514  11.00000  0.05    0.15
Q9    1   0.5635  0.2368  0.3746  11.00000  0.05    0.15
Q10   1   0.5688  0.2144  0.3306  11.00000  0.05    0.15
Q11   1   0.3208  0.1950  0.3961  11.00000  0.05    0.15
Q12   1   0.5530  0.0491  0.4711  11.00000  0.05    0.14
Q13   1   0.6297  0.3169  0.3439  11.00000  0.05    0.12
Q14   1   0.4170  0.1170  0.4752  11.00000  0.05    0.12
Q15   1   0.2448  0.1021  0.4688  11.00000  0.05    0.12
Q16   1   0.6000  0.1365  0.4831  11.00000  0.05    0.11
Q17   1   0.3197  0.9645  0.3216  11.00000  0.05    0.11
Q18   1   0.1917  0.3107  0.2356  11.00000  0.05    0.11
Q19   1   0.1877 -0.0737  0.3876  11.00000  0.05    0.11
Q20   1   0.6682  0.2069  0.2476  11.00000  0.05    0.11
;
_shelx_res_checksum              33187

_shelx_hkl_file                  
;
   1   0   0 0.30560 1.93895   1
  -1   0   0 0.03855 0.64952   2
  -3   0   0 -0.5988 1.65636   2
   3   0   0 -0.0556 2.68906   1
   3   0   0 -2.4046 2.62829   1
  -4   0   0 1178.94 35.4419   2
   5   0   0 -3.9812 3.92332   3
   5   0   0 -9.9535 4.67118   4
   5   0   0 5.79872 4.26770   6
  -5   0   0 -0.4986 2.71651   2
   6   0   0 25.1093 6.37255   5
   6   0   0 33.6436 6.14995   3
   6   0   0 23.9800 7.01207   7
   6   0   0 35.6741 6.49185   6
   6   0   0 32.6499 6.75286   4
   7   0   0 1.05866 4.22792   6
   7   0   0 4.93602 5.48187   4
   7   0   0 6.86882 4.73313   3
   7   0   0 4.41291 6.41085   5
   8   0   0 259.006 14.6647   7
   8   0   0 252.565 13.6555   4
   8   0   0 255.251 12.5908   6
   9   0   0 3.82255 2.85766   6
   9   0   0 0.97228 3.32801   4
   0   1   0 -0.9083 2.94858   1
   0   1   0 0.62899 1.09334   2
   1   1   0 3086.68 83.5497   2
  -1  -1   0 3124.22 83.9402   2
   1  -1   0 3153.06 96.7691   1
   1   1   0 3049.69 90.1289   1
  -1   1   0 3088.62 84.5900   2
   2   1   0 37.9217 6.29805   1
  -2  -1   0 32.8267 3.12399   2
  -2  -1   0 36.3153 3.05055   2
   3  -1   0 950.132 38.6757   1
   3   1   0 983.173 29.9390   1
  -3   1   0 953.120 29.8384   2
  -3  -1   0 975.917 28.5347   2
   3  -1   0 970.300 40.4787   1
   4  -1   0 2170.11 67.1693   1
  -4  -1   0 2125.61 61.6740   2
  -4   1   0 2264.16 63.9236   2
   4  -1   0 2178.54 69.9871   1
   5  -1   0 98.7693 11.7781   7
  -5   1   0 104.241 8.27655   2
   5  -1   0 93.1079 8.64976   6
   5  -1   0 120.098 9.15824   3
   5  -1   0 78.0500 9.36783   5
   5  -1   0 106.462 10.1729   4
   5   1   0 92.8954 9.57654   4
   5   1   0 102.881 8.36932   6
   6  -1   0 26.1193 5.62417   6
   6   1   0 26.9806 6.20157   4
  -6   1   0 24.7555 6.38397   2
   6   1   0 34.2188 6.32260   6
   6  -1   0 26.7733 10.5096   5
   6  -1   0 20.9528 6.42424   4
   6   1   0 22.5490 6.63692   5
   6  -1   0 23.9335 7.03810   7
   7  -1   0 7.84012 6.01141   7
   7  -1   0 -0.8260 5.24575   4
   7  -1   0 6.68271 5.78818   5
   7   1   0 9.62586 5.95916   4
   7   1   0 15.3451 7.15486   7
   7   1   0 13.9654 4.93472   3
   7  -1   0 14.9500 5.12051   6
   7   1   0 5.87598 4.20981   6
   8  -1   0 63.1782 10.0504   7
   8   1   0 81.1520 9.08708   4
   8   1   0 77.5678 7.50370   6
   8  -1   0 79.7043 7.91300   6
   8  -1   0 78.9876 9.48658   4
   9  -1   0 13.0161 3.23608   6
   9  -1   0 22.2616 4.44159   4
   9   1   0 18.9440 3.39561   6
   0   2   0 1519.43 57.4819   1
   0   2   0 1578.79 45.1202   2
   1   2   0 6954.21 202.154   1
   1   2   0 6981.68 189.114   2
  -1   2   0 7151.51 190.120   2
  -1   2   0 6902.40 208.344   1
  -2   2   0 1160.89 35.2398   2
   2  -2   0 1111.28 50.3825   1
   2   2   0 1137.65 44.1158   1
   3  -2   0 59.7032 14.2825   1
   3   2   0 54.5209 9.61983   1
   3  -2   0 56.2048 13.7751   1
   4  -2   0 690.920 38.1416   1
   4  -2   0 764.707 40.6548   1
  -4   2   0 741.886 26.7502   2
  -5   2   0 196.241 12.5794   2
   5  -2   0 210.692 11.3952   3
   5  -2   0 167.691 13.7566   7
   5   2   0 175.835 10.9894   3
   5   2   0 186.782 11.8206   4
   5   2   0 174.796 10.4563   6
   5  -2   0 199.469 11.8614   5
   5   2   0 197.658 19.9478   8
   5  -2   0 155.611 12.0525   4
   5   2   0 171.558 16.9572   7
   5  -2   0 186.856 11.0328   6
   6   2   0 2087.56 60.8389   6
   6  -2   0 2052.46 62.3023   4
   6   2   0 1952.97 59.8303   8
   6  -2   0 2123.08 61.7039   6
  -6   2   0 2050.63 64.3429   2
   6  -2   0 2036.24 61.3281   5
   6   2   0 2059.50 61.1438   4
   6   2   0 2077.30 60.6476   3
   6  -2   0 2027.49 63.4662   7
   7  -2   0 13.9639 8.19006   5
   7   2   0 14.7260 9.60254   4
   7   2   0 4.91559 5.91480   3
   7   2   0 -0.2031 9.52099   7
   7  -2   0 12.1586 7.51620   4
   8  -2   0 178.534 11.5178   4
   8  -2   0 183.815 10.5485   6
   8   2   0 171.113 9.89081   6
   8   2   0 151.098 10.8481   4
   8   2   0 165.109 9.78939   3
   8  -2   0 180.072 12.4920   7
   9  -2   0 6.79401 3.48522   4
   9   2   0 5.65736 2.48900   6
   0   3   0 3.34999 8.54335   1
   0   3   0 0.28196 2.60037   2
   1   3   0 3712.64 120.837   1
   1   3   0 3612.95 100.558   2
  -1   3   0 3630.88 126.639   1
  -1   3   0 3430.32 101.150   2
   2   3   0 213.094 20.8094   1
  -2   3   0 233.912 12.8829   2
   2   3   0 220.826 9.96083   2
  -3   3   0 10.4537 4.50787   2
   3  -3   0 14.1123 14.9950   1
   3   3   0 10.2207 8.43548   1
   3  -3   0 8.33129 11.8613   1
   4  -3   0 1966.78 60.6324   4
   4  -3   0 2177.02 91.0582   1
   4  -3   0 2043.60 60.0880   6
   4   3   0 2032.16 59.8740   6
   4  -3   0 2079.29 62.2203   7
   4  -3   0 2067.86 60.4703   5
   4  -3   0 2047.95 89.0489   1
  -4   3   0 2152.90 64.9791   2
   5   3   0 417.514 17.2158   3
   5  -3   0 442.138 20.2400   7
   5   3   0 414.644 17.5065   4
   5  -3   0 433.325 17.7231   6
   5   3   0 423.485 16.6308   6
  -5   3   0 437.527 21.5692   2
   5   3   0 407.729 17.6196   8
   5  -3   0 442.025 18.5580   5
   5  -3   0 363.503 29.4917   1
   5  -3   0 405.683 18.4997   4
   6   3   0 75.8464 8.54668   8
   6   3   0 75.9760 9.69850   4
   6  -3   0 76.1022 10.9412   7
   6   3   0 56.4844 8.75361   3
   6   3   0 60.9072 7.31333   6
  -6   3   0 81.2422 11.5642   2
   6  -3   0 51.4818 7.68040   5
   6  -3   0 71.9087 9.67888   6
   7   3   0 152.747 9.96913   6
   7  -3   0 143.376 11.9642   4
   7  -3   0 137.856 12.6120   7
   7   3   0 132.153 10.3176   3
   7   3   0 133.486 11.4117   4
   7  -3   0 145.637 10.9685   6
   8   3   0 2.75057 3.74924   3
   8   3   0 4.03637 3.10180   6
   8  -3   0 5.61670 3.69817   6
   8  -3   0 2.98498 4.60576   7
   9  -3   0 7.76705 3.45693   4
   9  -3   0 9.59285 3.24693   6
   0   4   0 6463.63 211.297   1
   0   4   0 6532.78 180.645   2
  -1   4   0 135.926 10.5453   2
  -1   4   0 139.185 28.2826   1
   1   4   0 122.737 22.4767   1
   1   4   0 139.601 10.0570   2
   2   4   0 9.67913 4.42662   2
   2   4   0 21.1962 12.2982   1
  -2   4   0 8.69252 19.3255   1
  -2   4   0 17.3561 5.77068   2
  -3   4   0 3.02473 4.50165   2
   3   4   0 3.65617 8.85892   1
   3  -4   0 -3.4314 12.3618   1
   4  -4   0 47.5559 19.3954   1
   4  -4   0 47.7479 7.27534   4
   4   4   0 43.5478 6.53622   6
   4   4   0 42.5795 6.16011   3
   4   4   0 45.6374 6.81997   8
  -4   4   0 62.6716 10.0497   2
   4  -4   0 52.3166 7.22887   6
   4  -4   0 51.1608 7.41629   5
   4  -4   0 39.1956 8.16028   7
   4  -4   0 35.7169 4.64187   9
   5   4   0 108.143 12.8541   6
  -5   4   0 130.055 13.9843   2
   5  -4   0 96.8077 23.0976   1
   5  -4   0 125.742 12.0443   5
   5   4   0 99.5247 10.2109   8
   5  -4   0 93.2375 28.2362   1
   5  -4   0 146.672 13.1597   7
   5  -4   0 118.219 10.7347   6
   6  -4   0 789.143 29.3665   4
   6   4   0 796.279 28.1598   3
   6  -4   0 845.106 29.2569   6
   6   4   0 810.960 28.0672   8
   6  -4   0 811.367 30.7107   7
  -6   4   0 706.148 33.6225   2
   6   4   0 804.874 27.1690   6
   6   4   0 764.270 27.4106   4
   7  -4   0 20.5621 5.70344   6
   7  -4   0 15.0881 5.84696   7
   7  -4   0 35.4827 7.37513   4
   7   4   0 26.6905 5.14711   6
   7   4   0 33.2776 6.15619   3
   8  -4   0 -2.4617 4.07659   7
   8   4   0 -2.2314 3.19402   3
   8   4   0 1.84659 3.13247   6
   8  -4   0 2.17665 4.22171   4
   8  -4   0 5.13784 4.21740   6
   9  -4   0 83.2404 5.65293   4
   9  -4   0 81.9349 5.10925   6
   0   5   0 3.81950 4.94129   2
   0   5   0 -5.4996 11.2137   1
  -1   5   0 1981.43 63.8979   2
  -1   5   0 1923.17 99.9424   1
   1   5   0 2108.22 96.4528   1
   2   5   0 903.389 57.7917   1
  -2   5   0 855.538 33.9848   2
   2   5   0 862.007 31.7828   2
  -2   5   0 885.471 72.5025   1
  -3   5   0 1176.48 42.7151   2
   3  -5   0 1050.77 36.5100   7
   3  -5   0 1114.69 76.1773   1
   3  -5   0 1096.53 34.1502   9
   3   5   0 1162.85 65.3624   1
   3   5   0 1096.41 34.9005   3
   4  -5   0 33.8562 7.17190   7
   4   5   0 32.4788 5.62047   8
   4  -5   0 30.5385 20.4720   1
   4  -5   0 39.8052 6.88391   6
   4   5   0 26.1226 5.08246   6
   4  -5   0 29.3909 7.98363   4
   4   5   0 33.3332 6.08573   3
   4  -5   0 38.1423 5.46932   9
  -4   5   0 36.7885 8.35426   2
   5   5   0 23.3657 5.94004   8
   5  -5   0 16.0364 6.54442   7
   5  -5   0 30.8142 4.72042   9
   5  -5   0 21.8275 17.0644   1
   5  -5   0 20.1267 6.40950   6
  -5   5   0 21.9218 8.33338   2
   5   5   0 28.1938 5.84734   3
   5   5   0 25.4762 5.03336   6
   5  -5   0 23.4027 7.28108   4
   6   5   0 208.746 19.3920   8
  -6   5   0 210.767 20.0504   2
   6  -5   0 247.409 19.8061   4
   7  -5   0 177.707 12.5812   7
   7  -5   0 184.390 12.5557   4
   7   5   0 172.352 11.0397   3
   7  -5   0 185.266 11.6963   6
   8  -5   0 195.750 9.98388   6
   8   5   0 181.445 8.34740   3
   8  -5   0 200.226 9.79764   4
   0   6   0 7.37926 17.8013   1
   0   6   0 11.3976 6.89520   2
  -1   6   0 33.5088 7.82090   2
   1   6   0 40.6656 21.2620   1
  -1   6   0 52.1559 27.2469   1
   1   6   0 56.5893 10.1227   2
   1  -6   0 43.9772 6.13730   9
  -2   6   0 60.6617 10.8314   2
   2   6   0 80.6811 11.6089   2
   2  -6   0 71.7707 7.97053   9
   2   6   0 65.4316 23.6009   1
   3   6   0 420.955 18.1333   3
   3  -6   0 458.507 23.2803   4
   3  -6   0 469.100 99.0648   1
   3   6   0 442.937 44.3153   1
   3  -6   0 469.499 17.9285   9
   3  -6   0 453.310 20.3596   7
  -3   6   0 463.410 25.9014   2
   4  -6   0 985.535 31.6532   9
   4  -6   0 1003.41 33.4025   6
   4   6   0 918.113 32.4537   8
  -4   6   0 989.657 42.4866   2
   4  -6   0 962.330 33.8224   7
   4   6   0 959.349 32.6226   3
   4  -6   0 977.754 79.0121   1
   5  -6   0 82.9465 31.5178   1
   5  -6   0 78.7935 7.94958   9
  -5   6   0 81.0639 14.7832   2
   5   6   0 66.7562 9.74564   3
   5  -6   0 87.6411 10.5794   6
   5   6   0 73.9048 10.3150   8
   5  -6   0 81.1590 10.9096   7
  -6   6   0 250.955 25.0333   2
   6   6   0 299.198 14.7987   8
   6  -6   0 326.408 16.9055   7
   6  -6   0 320.923 16.0742   6
   6  -6   0 293.559 15.4686   4
   6   6   0 303.579 15.0915   3
   7  -6   0 15.7715 5.41924   4
   7   6   0 7.40220 4.45860   3
   8  -6   0 81.5158 5.93605   6
   8  -6   0 70.2879 7.47712   4
   0   7   0 9.63754 23.8448   1
   0  -7   0 11.2376 5.94737   9
  -1   7   0 564.743 28.7937   2
   1   7   0 465.795 26.8377   2
  -1  -7   0 591.074 28.3211   9
   1   7   0 384.946 57.0345   1
   1  -7   0 460.939 20.2655   9
  -1   7   0 505.976 76.1063   1
  -2   7   0 16.5694 9.35169   2
   2   7   0 13.8562 20.8077   1
   2  -7   0 11.3689 7.51396   9
  -3   7   0 3.95111 7.52206   2
   3  -7   0 25.8054 30.4893   1
   3   7   0 20.8910 6.01069   3
   4  -7   0 161.523 10.8228   9
   4   7   0 146.990 11.7446   3
   4  -7   0 127.374 41.5114   1
   4  -7   0 179.754 12.9506   6
  -4   7   0 162.384 18.7388   2
   4   7   0 162.310 11.6195   8
   4  -7   0 165.945 12.9995   7
   5  -7   0 185.990 10.4126   9
   5  -7   0 182.667 12.8258   6
   5  -7   0 144.971 13.0898   4
   5   7   0 180.651 12.1373   8
   5   7   0 188.979 12.0230   3
   5  -7   0 124.178 35.9433   1
  -5   7   0 168.579 21.0637   2
   6   7   0 9.30004 4.68693   3
   6   7   0 16.8387 6.60349   8
   6  -7   0 23.7613 6.34710   6
   6  -7   0 3.23511 6.66313   4
   7  -7   0 38.9554 6.69289   4
   7   7   0 41.6452 5.76688   3
   7  -7   0 39.7898 5.23251   6
   0   8   0 36.7982 11.1237   2
   0  -8   0 56.6922 8.51547   9
   1   8   0 -13.412 22.2838   1
   1  -8   0 -4.0171 5.12277   9
  -1  -8   0 -5.1051 6.87173   9
   1  -8   0 -14.625 40.5341   1
  -1   8   0 1.44939 8.04969   2
   1   8   0 8.02855 12.4561   2
   2  -8   0 15.4757 37.5714   1
  -2   8   0 47.1556 12.1812   2
   2  -8   0 36.1960 6.24685   9
  -3   8   0 66.4085 13.0268   2
   3  -8   0 103.468 10.9868   6
   3  -8   0 87.3419 9.57977   9
   3   8   0 100.752 10.1319   3
   4   8   0 54.8593 8.94247   3
  -4   8   0 50.0458 14.1983   2
   4   8   0 64.8934 8.80826   8
   4  -8   0 63.1728 40.6810   1
   4  -8   0 51.8460 8.16206   9
   4  -8   0 56.9637 8.07704   6
   5  -8   0 819.895 28.3654   6
   5   8   0 840.027 28.1483   8
   5   8   0 797.221 27.8720   3
   5  -8   0 882.582 90.2654   1
   6   8   0 196.186 10.1511   8
   6   8   0 189.916 10.1724   3
   6  -8   0 197.388 10.8903   6
   7   8   0 -0.8117 4.66466   3
   7  -8   0 8.13532 5.34095   6
   0   9   0 9.83443 15.0383   2
  -1   9   0 724.457 40.6595   2
   1  -9   0 812.061 29.4597   9
   1  -9   0 707.954 127.827   1
   2  -9   0 -27.873 57.2498   1
  -2   9   0 -3.9818 11.3804   2
   2  -9   0 2.23752 4.36552   9
   3  -9   0 54.1086 55.5893   1
  -3   9   0 16.3106 14.6881   2
   3  -9   0 34.0860 6.05352   9
   3   9   0 42.4123 6.92118   3
   3  -9   0 22.9370 7.02589   6
   4   9   0 111.598 9.18331   3
   4   9   0 98.0703 8.76480   8
   4  -9   0 109.211 8.91616   9
   4  -9   0 95.1475 10.4175   6
   5  -9   0 -2.4292 4.83277   6
   5   9   0 -0.0998 3.80402   8
   5   9   0 1.97471 3.65339   3
   6   9   0 32.8072 4.98715   3
   6  -9   0 27.6442 6.54465   6
   0 -10   0 51.0869 7.71366   9
  -1 -10   0 29.7960 8.21129   9
   1 -10   0 17.4506 6.12579   9
   2  10   0 187.928 11.3076   3
   2 -10   0 202.047 17.8036   6
   2 -10   0 192.157 11.7483   9
   3 -10   0 78.3310 10.2326   6
   3 -10   0 78.9745 7.75331   9
   3  10   0 75.3474 8.40862   3
   3  10   0 71.8966 7.64339   8
   4  10   0 4.76417 3.76885   8
   4  10   0 2.97341 3.89221   3
   4 -10   0 -4.9608 5.58023   6
   5  10   0 33.3328 5.44012   3
   5  10   0 28.3982 3.98141   8
   1  11   0 121.828 8.29774   3
   1 -11   0 100.937 9.23537   9
  -1 -11   0 83.4868 10.0471   9
   2  11   0 93.5132 7.42930   3
   2 -11   0 92.0149 7.56646   9
   2  11   0 97.7481 7.45306   8
   3  11   0 2.71849 3.38955   3
   3  11   0 -2.8753 2.65992   8
   4  11   0 17.1931 3.26517   8
   4  11   0 12.6916 3.06803   3
   0  12   0 19.5536 3.33903   8
   0  12   0 24.9734 3.83919   3
  -1  12   0 22.5706 3.64758   3
   1  12   0 22.4374 3.49722   3
   1  12   0 27.3175 4.25075   8
   2  12   0 11.1973 2.90259   3
   2  12   0 8.05272 2.66467   8
   1   0   1 1663.52 51.2941   1
  -1   0  -1 1639.57 45.1790   2
  -2   0   1 4508.68 122.738   2
   2   0   1 4684.76 132.746   1
  -2   0  -1 4579.84 124.059   2
   3   0   1 1244.04 44.2069   1
  -3   0   1 1264.74 35.2627   2
  -3   0  -1 1209.67 36.3476   2
   3   0   1 1243.18 43.7164   1
  -4   0   1 119.719 6.38455   2
   5   0   1 301.070 14.2691   3
   5   0  -1 351.394 15.2480   3
   5   0  -1 352.054 14.8648   6
   5   0   1 361.785 15.5479   4
   5   0  -1 338.086 15.7109   4
   5   0  -1 298.067 15.2842   5
   5   0  -1 299.644 21.2172   7
  -5   0   1 349.669 12.8819   2
   5   0   1 353.780 14.8382   6
  -5   0  -1 353.552 14.5668   2
   6   0   1 933.799 31.9755   4
   6   0  -1 947.569 32.2572   4
  -6   0  -1 966.773 31.5701   2
   6   0  -1 950.935 31.3695   6
   6   0   1 921.267 33.1340   7
   6   0   1 919.013 30.1011   3
   6   0   1 942.339 31.2398   6
   6   0  -1 897.630 30.9280   5
   6   0  -1 902.184 33.0109   7
   6   0   1 908.443 30.8766   5
   7   0   1 55.0044 9.38913   4
   7   0  -1 53.6660 8.12519   5
   7   0   1 44.9953 8.37312   7
   7   0   1 41.1294 7.56259   5
   7   0   1 51.8185 8.30407   6
   7   0   1 46.0885 6.28958   3
   7   0  -1 55.0318 6.96946   3
   7   0  -1 51.2550 8.01503   6
   7   0  -1 52.6199 8.15833   4
   8   0  -1 43.0310 6.86511   6
   8   0   1 47.9824 7.20578   4
   8   0  -1 36.6364 5.88762   4
   8   0  -1 39.3035 6.93424   7
   8   0   1 49.3295 7.46161   7
   8   0   1 44.3641 6.88339   6
   9   0   1 1.91485 2.78330   6
   9   0  -1 0.68105 3.70293   4
   9   0  -1 5.46538 2.72060   6
   9   0   1 7.15867 3.60698   4
  -1  -1  -1 668.307 19.1665   2
   1   1  -1 652.135 23.9500   1
  -1   1   1 631.693 19.2288   2
   1   1   1 647.819 18.8873   2
   1  -1  -1 635.493 26.4406   1
  -1  -1   1 606.190 18.5777   2
   1   1   1 648.127 25.9480   1
   2  -1   1 6575.77 189.930   1
  -2  -1  -1 6556.24 174.447   2
   2   1  -1 6674.00 177.485   1
  -2   1   1 6554.82 174.777   2
   2  -1   1 6516.37 189.061   1
   2   1   1 6580.20 183.322   1
   2  -1  -1 6509.86 185.977   1
   2  -1  -1 6382.30 184.214   1
  -2  -1   1 6002.53 173.462   2
  -2   1  -1 6448.98 175.376   2
  -3   1   1 1061.47 33.0085   2
  -3  -1  -1 1098.62 32.7139   2
   3  -1   1 1103.41 46.5950   1
   3  -1  -1 1125.14 42.2503   1
   3   1   1 1125.96 39.1430   1
  -3   1  -1 1153.57 34.1205   2
  -3  -1   1 1105.85 31.5274   2
   3  -1  -1 1069.28 40.3538   1
   4  -1   1 338.047 20.5831   1
  -4   1   1 345.686 13.9789   2
   4  -1   1 324.108 20.7312   1
  -4  -1   1 317.937 11.6767   2
  -4   1  -1 348.106 14.6808   2
  -5   1   1 356.013 15.0708   2
   5  -1   1 352.553 15.2998   6
   5  -1   1 336.210 17.2102   7
   5  -1   1 331.684 15.8417   4
   5  -1   1 340.688 14.7515   3
   5   1  -1 344.909 15.5971   4
  -5  -1  -1 351.479 14.3293   2
   5   1  -1 328.066 18.5621   7
   5  -1   1 308.115 15.4238   5
   5   1  -1 352.380 14.8576   6
   5  -1  -1 374.355 15.4672   6
   5   1   1 368.694 15.3008   3
   5   1   1 343.770 14.8565   6
   5  -1  -1 380.165 16.8032   4
   5  -1  -1 340.254 17.7064   7
   5   1   1 346.019 15.5347   4
   5   1   1 379.148 18.2950   7
  -5   1  -1 366.239 16.2269   2
   6  -1   1 102.492 11.8977   7
   6  -1   1 68.1544 9.99690   5
   6   1  -1 71.3633 8.33351   6
   6   1  -1 68.8847 10.4675   8
   6   1  -1 93.9671 11.0217   5
   6  -1   1 94.0936 10.2690   4
   6   1  -1 85.0924 8.42615   3
   6  -1   1 87.1113 8.33516   3
   6  -1   1 73.7175 8.28562   6
  -6   1  -1 91.3544 9.86201   2
   6   1   1 78.3323 8.42888   6
   6  -1  -1 83.5022 11.4753   7
   6  -1  -1 77.7264 9.12904   6
   6   1   1 64.0663 9.50294   4
   6  -1  -1 69.5351 10.4286   4
   7  -1   1 412.074 19.6125   7
   7  -1   1 369.539 17.7305   5
   7   1  -1 424.874 18.7674   4
   7   1  -1 382.642 16.7501   3
   7   1  -1 394.668 19.0903   7
   7   1  -1 421.806 17.4172   6
   7   1  -1 387.543 18.6024   5
   7  -1   1 409.912 18.9954   4
   7  -1   1 405.577 17.6614   6
   7  -1  -1 407.377 18.5633   4
   7   1   1 415.907 19.0726   7
   7  -1  -1 406.479 16.6916   3
   7   1   1 405.810 17.1626   6
   7  -1  -1 388.494 19.7554   7
   7   1   1 394.258 18.2093   4
   7  -1  -1 427.139 17.7459   6
   7   1   1 382.651 16.3102   3
   7  -1  -1 405.861 18.3342   5
   8  -1   1 8.57395 5.58549   4
   8  -1   1 11.7501 5.86550   7
   8   1  -1 6.20063 4.25622   6
   8   1  -1 9.91377 4.32891   3
   8   1  -1 4.04178 4.56973   4
   8  -1   1 11.3256 3.77259   6
   8   1  -1 1.00417 6.54755   7
   8  -1  -1 2.60083 5.08132   7
   8  -1  -1 19.4554 5.81090   4
   8   1   1 9.47158 3.55998   6
   8  -1  -1 8.01176 4.01944   6
   8   1   1 9.06565 5.19078   4
   9  -1   1 57.2260 5.33817   6
   9   1  -1 60.0639 5.09882   6
   9   1  -1 57.9975 6.52795   4
   9  -1   1 66.0512 6.56953   4
   9  -1  -1 57.0394 6.37163   4
   9  -1  -1 62.2230 5.47927   6
   9   1   1 60.2378 5.18247   6
   0   2  -1 165.826 19.4699   1
   0   2   1 139.313 16.7945   1
   0   2  -1 126.632 7.22209   2
   0   2   1 126.916 7.18978   2
   1   2  -1 885.350 37.1136   1
  -1   2   1 820.751 40.2142   1
  -1   2   1 870.424 27.1537   2
   1   2  -1 871.287 26.1502   2
  -1   2  -1 871.284 45.8531   1
  -1   2  -1 866.292 27.3211   2
   1   2   1 871.445 37.5035   1
   1   2   1 867.777 26.5490   2
   2   2  -1 1064.75 40.9735   1
  -2   2   1 1059.25 32.3802   2
   2  -2   1 1020.66 48.8158   1
   2  -2   1 976.857 47.9519   1
   2   2   1 1069.86 42.7517   1
  -2   2  -1 1039.99 32.6483   2
   2   2   1 1021.02 29.9838   2
   3  -2   1 116.283 20.2221   1
   3   2  -1 127.447 10.8545   1
  -3   2   1 119.870 8.28782   2
   3  -2   1 135.278 21.5528   1
   3   2   1 125.240 13.2933   1
  -3   2  -1 122.270 8.72132   2
   3  -2  -1 109.331 17.7036   1
   3  -2  -1 113.705 18.5999   1
   4  -2   1 5461.70 177.769   1
   4  -2   1 5747.60 181.266   1
  -4   2   1 5839.54 158.808   2
  -4   2  -1 5794.98 159.611   2
   4  -2  -1 5593.94 172.700   1
   4  -2  -1 5707.76 174.759   1
   5  -2   1 272.291 14.2581   5
   5   2  -1 270.882 12.9130   6
   5   2  -1 264.715 18.2577   7
   5   2  -1 257.615 13.8612   4
  -5   2   1 285.497 14.9281   2
   5   2  -1 289.950 13.2945   3
   5  -2   1 284.796 13.7209   6
   5  -2   1 273.689 14.7263   4
   5   2  -1 250.550 14.0554   8
   5  -2   1 284.616 15.5098   7
   5   2   1 258.332 13.7222   4
   5  -2  -1 280.073 16.6957   7
   5  -2  -1 277.761 13.6121   6
   5  -2  -1 261.155 14.5333   4
   5   2   1 261.223 13.1660   3
   5  -2  -1 280.150 13.9505   5
  -5   2  -1 293.786 15.5606   2
   5  -2  -1 277.772 12.9421   3
   5   2   1 275.488 12.7644   6
   6   2  -1 273.294 14.4393   4
   6   2  -1 270.684 13.4749   3
   6   2  -1 279.300 13.4897   6
   6  -2   1 281.215 15.0618   5
   6  -2   1 267.141 16.3677   7
   6  -2   1 284.516 14.1826   6
  -6   2   1 268.780 15.7111   2
   6  -2   1 278.106 15.3550   4
   6   2  -1 236.990 13.9999   8
   6  -2  -1 257.091 14.0609   6
   6   2   1 240.025 14.0116   4
  -6   2  -1 266.194 16.8182   2
   6  -2  -1 256.721 12.9470   3
   6   2   1 274.454 13.4317   6
   6  -2  -1 272.310 15.0437   5
   6  -2  -1 285.446 16.7255   7
   6   2   1 314.496 24.5387   7
   6  -2  -1 271.107 15.5240   4
   6   2   1 265.356 13.4367   3
   7   2  -1 867.815 36.4318   4
   7  -2   1 757.895 34.6030   6
   7   2  -1 889.331 33.4545   3
   7   2  -1 809.298 33.3032   7
   7   2   1 896.282 33.9557   4
   7   2   1 833.388 33.1797   7
   8  -2   1 26.6373 5.54821   7
   8  -2   1 24.6132 5.25634   4
   8   2  -1 22.4068 4.30496   6
   8  -2   1 24.5950 4.54817   6
   8  -2  -1 33.2639 7.32064   7
   8   2   1 32.4749 5.67200   4
   8  -2  -1 31.3926 5.77613   6
   8  -2  -1 22.8168 5.32557   4
   8   2   1 26.7053 4.55467   6
   9   2  -1 90.7261 5.66002   6
   9  -2   1 79.8098 6.90118   4
   9  -2   1 86.2449 5.88854   6
   9  -2  -1 94.9299 7.07449   4
   9  -2  -1 99.6388 6.31897   6
   9   2   1 89.0554 5.60968   6
   0   3   1 2408.06 70.0115   2
   0   3   1 2448.62 89.9775   1
   0   3  -1 2470.12 70.1232   2
   0   3  -1 2336.95 96.2656   1
   1   3  -1 2511.65 71.7137   2
  -1   3   1 2503.62 72.7126   2
   1   3  -1 2530.28 90.9963   1
  -1   3   1 2459.05 95.0934   1
   1   3   1 2453.20 90.0982   1
  -1   3  -1 2427.93 96.5655   1
   1   3   1 2575.77 72.1789   2
  -1   3  -1 2538.24 72.9013   2
   2   3  -1 55.3426 13.4835   1
   2   3  -1 53.8033 5.05271   2
  -2   3   1 60.9383 6.91771   2
   2   3   1 50.9768 13.0118   1
  -2   3  -1 68.2047 7.48968   2
   2   3   1 58.4761 5.69657   2
   3  -3   1 1853.20 84.0713   1
   3  -3   1 1681.00 81.7503   1
   3   3  -1 1917.06 70.0932   1
  -3   3   1 1802.31 56.7679   2
   3  -3  -1 1782.59 80.7692   1
   3   3   1 1940.61 72.3376   1
   3  -3  -1 1880.70 82.3892   1
  -3   3  -1 1869.83 57.5179   2
   4  -3   1 78.8191 8.24063   6
  -4   3   1 67.7248 8.43436   2
   4  -3   1 64.3357 9.28520   4
   4  -3   1 56.5148 19.6581   1
   4   3  -1 64.9282 7.97066   3
   4  -3   1 89.6722 21.0936   1
   4  -3  -1 79.5602 11.3486   7
   4  -3  -1 74.9123 9.66842   4
   4  -3  -1 57.5654 8.20652   6
   4  -3  -1 50.7051 16.0672   1
   4   3   1 62.0231 7.00103   6
   4  -3  -1 51.2865 7.72243   5
   4   3   1 63.9232 11.6444   1
   4  -3  -1 40.8907 16.8305   1
  -4   3  -1 74.6438 9.65327   2
   5   3  -1 245.577 12.8906   3
   5  -3   1 247.899 13.3396   6
   5   3  -1 251.672 13.4381   4
   5   3  -1 257.355 12.4365   6
   5  -3   1 217.420 29.0203   1
   5  -3   1 260.358 14.3275   4
   5  -3   1 254.403 14.1011   5
   5   3  -1 261.124 13.5074   8
  -5   3   1 268.552 16.5576   2
   5  -3   1 256.362 15.6550   7
  -5   3  -1 270.994 16.7261   2
   5   3   1 270.689 13.2580   3
   5  -3  -1 270.329 21.5368   1
   5   3   1 236.906 12.9915   4
   5  -3  -1 273.278 16.1637   7
   5   3   1 264.751 12.2100   6
   5  -3  -1 263.159 22.5838   1
   5   3   1 267.698 15.8679   8
   5  -3  -1 253.750 13.5692   6
   5  -3  -1 255.134 14.1097   5
   5  -3  -1 252.887 14.6238   4
   6   3  -1 1267.96 40.4938   3
   6  -3   1 1322.19 41.4355   6
  -6   3   1 1225.99 45.5134   2
   6  -3   1 1194.37 42.7303   7
   6   3  -1 1228.52 39.9185   4
   6  -3   1 1299.84 42.1220   4
   6   3  -1 1269.16 39.8151   6
   6  -3   1 1251.04 40.9341   5
   6   3  -1 1273.07 40.1877   8
  -6   3  -1 1275.81 46.4927   2
   6   3   1 1394.61 43.1176   8
   6  -3  -1 1252.82 43.2804   7
   6  -3  -1 1317.12 41.6894   6
   6  -3  -1 1285.34 42.2030   4
   6  -3  -1 1291.85 41.6238   5
   6   3   1 1280.28 39.9743   6
   6   3   1 1207.61 39.9139   4
   6   3   1 1273.56 40.2760   3
   7  -3   1 213.981 14.9072   7
   7  -3   1 213.671 12.6198   6
   7  -3   1 192.430 13.6599   4
   7   3  -1 217.928 11.6349   6
   7   3  -1 220.006 13.1963   4
   7   3  -1 201.285 12.0248   3
   7  -3  -1 179.678 12.9221   5
   7   3   1 181.349 12.2927   4
   7  -3  -1 202.046 12.8013   6
   7  -3  -1 194.475 14.8247   7
   7   3   1 220.437 11.6801   6
   7   3   1 210.855 11.8751   3
   7  -3  -1 214.848 13.7136   4
   8  -3   1 108.727 8.76084   6
   8   3  -1 115.601 7.92905   6
   8  -3   1 98.4506 9.39966   4
   8   3  -1 111.030 8.07209   3
   8  -3  -1 99.9233 10.3339   7
   8  -3  -1 119.697 10.0152   4
   8   3   1 112.799 8.01821   3
   8   3   1 104.332 7.57858   6
   8  -3  -1 110.073 8.64903   6
   9  -3   1 66.4242 7.21929   4
   9  -3   1 75.6908 6.52472   6
   9  -3  -1 83.8263 7.09644   4
   9  -3  -1 72.1445 5.72405   6
   0   4  -1 1507.88 47.0643   2
   0   4   1 1449.39 46.7786   2
   0   4  -1 1483.33 71.6951   1
   0   4   1 1447.38 70.1275   1
   1   4  -1 1301.58 41.1595   2
  -1   4   1 1178.05 66.6466   1
   1   4  -1 1286.97 63.7786   1
  -1   4   1 1305.90 42.1801   2
   1   4   1 1247.19 63.2507   1
   1   4   1 1247.44 41.1453   2
  -1   4  -1 1293.22 42.2682   2
  -2   4   1 359.233 46.8881   1
   2   4  -1 456.776 35.1543   1
  -2   4   1 435.598 19.7757   2
   2   4   1 404.382 32.9931   1
  -2   4  -1 428.275 44.2690   1
  -2   4  -1 436.020 19.8220   2
   2   4   1 423.635 17.7259   2
  -3   4   1 682.879 28.0432   2
   3   4  -1 703.176 43.1910   1
   3  -4   1 674.949 53.1223   1
   3  -4  -1 711.778 52.8667   1
   3   4   1 731.985 44.2212   1
  -3   4  -1 708.107 28.5940   2
   4   4  -1 212.467 11.7204   3
   4  -4   1 197.419 34.6437   1
   4   4  -1 194.998 12.5091   6
   4  -4   1 212.119 9.96886   9
   4  -4   1 176.064 15.0470   4
   4  -4   1 229.660 12.1005   6
  -4   4   1 230.883 15.3493   2
   4  -4   1 210.714 12.6692   5
  -4   4  -1 216.753 15.3535   2
   4  -4  -1 210.088 14.2149   7
   4  -4  -1 209.054 13.3920   4
   4  -4  -1 209.787 12.4826   6
   4  -4  -1 167.402 30.6096   1
   4   4   1 217.421 10.8065   6
   4   4   1 218.496 22.3743   1
   4  -4  -1 209.984 38.8448   1
   4   4   1 215.352 11.8401   3
   4  -4  -1 219.029 13.1137   5
   4  -4  -1 219.278 9.93728   9
   4   4   1 180.131 12.0199   8
   5  -4   1 486.908 43.2411   1
   5  -4   1 499.849 50.7459   1
   5   4  -1 492.514 19.0668   6
   5  -4   1 520.509 21.0367   6
  -5   4   1 509.532 25.6121   2
   5  -4   1 519.951 22.6819   7
   5   4  -1 507.362 20.1667   8
   5   4  -1 468.642 19.7817   4
   5  -4   1 509.244 22.9058   5
   5  -4  -1 493.387 40.4373   1
   5  -4  -1 514.621 21.4356   5
   5   4   1 562.394 23.6663   3
   5  -4  -1 474.973 44.1644   1
  -5   4  -1 507.878 26.0859   2
   5  -4  -1 472.954 28.4235   4
   5  -4  -1 550.149 21.1900   6
   5   4   1 510.323 20.2459   8
   5  -4  -1 489.426 17.3295   9
   5  -4  -1 519.208 22.5288   7
   5   4   1 475.495 19.7039   4
   6  -4   1 100.976 10.4679   6
   6   4  -1 102.689 11.7074   4
   6   4  -1 97.4217 11.2488   8
   6   4  -1 89.2299 8.31933   6
  -6   4   1 125.049 15.0632   2
   6   4  -1 122.284 10.6407   3
   6  -4   1 97.5073 11.5337   4
   6  -4   1 115.257 11.8398   7
   6  -4  -1 104.483 11.1608   5
   6   4   1 78.2750 10.6124   4
   6  -4  -1 122.917 12.2917   4
   6   4   1 131.178 12.5128   8
   6  -4  -1 94.5337 11.7182   7
  -6   4  -1 100.174 13.9706   2
   6   4   1 90.2602 8.41388   6
   6  -4  -1 111.442 11.5308   6
   6   4   1 103.240 10.5227   3
   7   4  -1 79.6758 7.50039   6
   7   4  -1 81.8212 9.04221   3
   7  -4   1 81.0947 10.2696   7
   7  -4   1 88.8731 9.40440   6
   7  -4   1 84.9533 10.4348   4
   7  -4  -1 66.3016 10.4930   7
   7   4   1 73.8346 7.68071   6
   7  -4  -1 69.1119 10.1780   4
   7   4   1 80.8871 8.96371   3
   7  -4  -1 83.2797 9.69767   6
   8  -4   1 30.6349 4.90787   6
   8   4  -1 40.9094 5.62123   6
   8  -4   1 27.2287 5.14021   4
   8   4  -1 32.0337 4.75674   3
   8   4   1 35.5096 4.76793   6
   8   4   1 34.9991 4.65892   3
   8  -4  -1 42.7207 6.01917   6
   8  -4  -1 44.2179 6.69047   7
   8  -4  -1 30.1677 5.38334   4
   9  -4   1 83.0909 5.17619   6
   9  -4   1 84.5954 5.42815   4
   9  -4  -1 78.2075 5.71390   4
   9  -4  -1 90.6151 5.28640   6
   0   5  -1 713.691 53.6456   1
   0   5   1 704.106 52.9466   1
   0   5   1 695.664 28.2417   2
   0   5  -1 710.480 28.3296   2
  -1   5   1 1858.28 60.8793   2
   1   5  -1 1932.34 60.5581   2
  -1   5   1 1838.69 97.3222   1
   1   5  -1 1881.23 91.4459   1
  -1   5  -1 1837.94 97.1577   1
   1   5   1 1963.73 92.4037   1
  -1   5  -1 1940.55 61.3992   2
   1   5   1 1864.13 59.9911   2
   2   5  -1 2659.65 114.220   1
  -2   5   1 2548.41 132.368   1
   2   5  -1 2663.51 80.3105   2
  -2   5   1 2732.68 83.8577   2
   2   5   1 2833.26 115.924   1
  -2   5  -1 2745.73 84.1195   2
   2   5   1 2702.01 80.9532   2
   3   5  -1 371.281 35.8519   1
  -3   5   1 366.865 20.6787   2
   3  -5   1 367.488 17.7090   7
   3  -5   1 376.085 14.8547   9
   3  -5   1 313.958 46.1286   1
   3   5  -1 353.746 15.5528   3
   3   5   1 378.009 16.0465   3
   3  -5  -1 354.676 15.9170   5
   3  -5  -1 326.690 17.9172   7
  -3   5  -1 379.143 21.1196   2
   3   5   1 398.617 38.0342   1
   3  -5  -1 387.966 14.8259   9
   3  -5  -1 312.482 46.5294   1
   4   5  -1 269.885 14.0348   3
   4  -5   1 278.312 15.5323   7
   4   5  -1 292.325 14.4420   8
   4   5  -1 297.738 12.9686   6
  -4   5   1 304.252 19.6829   2
   4  -5   1 258.897 45.9173   1
   4  -5   1 282.186 12.6547   9
   4  -5   1 270.898 15.6703   4
   4  -5   1 283.934 14.4082   6
   4  -5  -1 284.413 14.8672   6
   4  -5  -1 275.706 16.0878   7
   4   5   1 283.819 12.9153   6
   4   5   1 290.317 30.3476   1
   4  -5  -1 291.275 12.6323   9
   4  -5  -1 284.868 14.9702   5
   4   5   1 257.576 13.7690   8
   4  -5  -1 230.999 41.3512   1
  -4   5  -1 309.577 20.1395   2
   4  -5  -1 301.988 16.0163   4
   4   5   1 281.890 14.3618   3
   5  -5   1 297.310 15.2151   6
   5  -5   1 291.151 12.4917   9
   5  -5   1 254.294 16.2682   7
   5  -5   1 263.789 15.5139   4
   5  -5   1 243.916 41.2216   1
   5   5  -1 279.690 13.0017   6
   5   5  -1 263.079 14.3513   8
   5   5  -1 277.327 14.2855   3
  -5   5   1 290.777 20.3224   2
   5   5   1 296.053 13.3773   6
   5   5   1 261.022 14.3080   3
   5  -5  -1 284.067 15.3707   6
   5  -5  -1 271.955 15.4233   4
   5  -5  -1 279.812 12.0470   9
   5  -5  -1 271.591 41.3116   1
   5   5   1 249.168 14.2909   8
   5  -5  -1 285.633 16.8281   7
  -5   5  -1 288.014 20.6914   2
   6  -5   1 114.539 15.5121   4
   6   5  -1 85.0731 12.1537   8
  -6   5   1 127.104 16.3659   2
   6   5   1 93.3047 14.1340   8
  -6   5  -1 118.899 15.3910   2
   7  -5   1 149.744 11.9876   4
   7   5  -1 161.692 14.0457   8
   7  -5   1 188.339 12.6308   7
   7  -5   1 174.550 11.4267   6
   7   5  -1 183.483 10.9115   3
   7  -5  -1 170.927 11.5529   6
   7   5   1 177.437 10.6648   3
   7  -5  -1 152.498 12.2347   7
   7  -5  -1 161.128 12.1445   4
   8  -5   1 40.1304 6.27230   4
   8  -5   1 44.7789 6.22913   6
   8   5  -1 25.4003 6.37698   3
   8   5   1 45.3385 5.99629   3
   8  -5  -1 35.3547 5.08206   4
   8  -5  -1 33.6668 5.02873   6
   0   6   1 8.63802 6.10813   2
   0   6  -1 1.87510 5.77501   2
   0   6   1 5.74732 19.7234   1
   0   6  -1 -5.3400 13.9830   1
  -1   6   1 225.968 16.2501   2
   1   6  -1 219.435 39.9540   1
  -1   6   1 193.942 41.7934   1
   1   6  -1 208.975 15.8825   2
   1  -6   1 196.648 11.8564   9
  -1   6  -1 208.616 16.0133   2
  -1   6  -1 188.962 39.9159   1
   1   6   1 218.419 39.2727   1
   1   6   1 219.428 15.9149   2
   1  -6  -1 210.281 11.9199   9
   2   6  -1 1862.75 97.0873   1
  -2   6   1 1760.46 61.3470   2
  -2   6   1 2156.37 177.475   1
   2  -6   1 1745.26 51.5772   9
   2   6  -1 1631.20 56.6295   2
  -2   6  -1 1791.84 65.5380   2
   2  -6  -1 1739.43 51.6660   9
   2   6   1 1752.33 94.8901   1
   2   6   1 1539.99 65.1649   2
   3   6  -1 696.113 55.8473   1
   3  -6   1 710.649 114.589   1
  -3   6   1 690.155 32.7594   2
   3   6  -1 683.120 24.5763   3
   3  -6   1 650.769 25.6790   7
   3  -6   1 670.211 23.7720   9
  -3   6  -1 702.541 32.8798   2
   3  -6  -1 694.426 24.0459   9
   3   6   1 717.676 56.6591   1
   3  -6  -1 648.651 25.9666   7
   3  -6  -1 761.566 37.2340   4
   3   6   1 659.168 24.4148   3
   4  -6   1 343.875 24.7822   4
   4  -6   1 378.408 15.7610   9
  -4   6   1 354.370 23.6901   2
   4  -6   1 360.964 60.2333   1
   4  -6   1 377.128 17.4172   6
   4  -6   1 359.505 18.1337   7
   4   6  -1 367.702 16.9572   3
   4   6  -1 357.070 16.6949   8
   4  -6  -1 341.840 51.9541   1
   4   6   1 354.394 16.6589   3
   4  -6  -1 357.639 18.4884   7
   4   6   1 339.115 16.5112   8
  -4   6  -1 373.471 24.3223   2
   4  -6  -1 376.441 26.5471   4
   4  -6  -1 377.431 15.6143   9
   4  -6  -1 388.185 17.8595   6
   5  -6   1 149.968 12.3154   6
  -5   6   1 163.141 18.7908   2
   5   6  -1 144.956 11.5069   3
   5  -6   1 152.259 12.8420   7
   5  -6   1 137.856 34.2017   1
   5  -6   1 154.955 9.77020   9
   5   6  -1 142.613 11.6531   8
  -5   6  -1 122.888 16.1958   2
   5  -6  -1 152.934 9.68778   9
   5  -6  -1 156.492 12.4818   6
   5   6   1 142.788 11.4916   8
   5  -6  -1 151.962 36.2565   1
   5  -6  -1 141.828 13.1201   7
   5  -6  -1 142.201 12.8040   4
   5   6   1 143.624 11.7014   3
   6  -6   1 232.728 13.8921   4
   6  -6   1 246.320 14.5149   6
   6   6  -1 259.130 13.7245   8
   6   6  -1 218.959 13.0521   3
  -6   6   1 185.207 23.0067   2
   6  -6   1 233.392 14.4723   7
  -6   6  -1 192.481 23.0052   2
   6   6   1 223.556 13.4317   8
   6  -6  -1 240.524 14.2139   4
   6  -6  -1 251.172 15.1217   7
   6  -6  -1 254.034 14.5722   6
   6   6   1 245.487 13.3055   3
   7   6  -1 66.7099 7.68573   3
   7  -6   1 80.3133 11.3437   6
   7   6   1 65.3433 7.88745   3
   7  -6  -1 60.9141 9.35889   4
   7  -6  -1 70.4068 9.52299   6
   8  -6   1 17.1866 5.52416   4
   8  -6  -1 21.2604 4.61227   6
   8  -6  -1 22.9081 4.05894   4
   0  -7  -1 11.6919 5.48732   9
   0  -7   1 8.85370 6.37111   9
   0   7   1 -2.9348 24.4424   1
   0   7  -1 8.33509 21.4230   1
   0   7   1 -3.5012 7.08010   2
   1  -7   1 85.7728 9.44208   9
   1   7  -1 82.0213 13.1368   2
   1   7  -1 54.6390 26.3623   1
  -1   7   1 61.0271 10.8853   2
  -1   7   1 37.7913 32.1525   1
  -1   7  -1 88.5826 13.9838   2
   1   7   1 80.7305 13.7650   2
   1   7   1 85.9517 29.9391   1
   1  -7  -1 77.6986 9.78752   9
  -2   7   1 93.1909 14.6319   2
   2   7  -1 69.5441 29.0121   1
  -2   7  -1 76.3399 12.9620   2
   2   7   1 66.1968 27.0584   1
   3   7  -1 606.870 23.9462   3
   3  -7   1 643.791 23.5406   9
  -3   7   1 645.899 34.1154   2
   3  -7   1 752.244 80.2751   1
   3   7   1 680.914 61.7192   1
   3   7   1 653.877 24.1225   3
   3  -7  -1 631.502 23.4356   9
   3  -7  -1 563.410 78.8148   1
  -3   7  -1 639.999 33.6830   2
   4   7  -1 265.864 14.5310   8
  -4   7   1 244.279 22.0933   2
   4  -7   1 281.995 15.1963   6
   4  -7   1 206.994 48.3705   1
   4  -7   1 287.882 13.9666   9
   4   7  -1 268.275 14.7239   3
   4   7   1 261.090 14.6059   3
   4  -7  -1 221.381 48.8128   1
   4  -7  -1 276.071 16.0359   7
   4  -7  -1 277.603 13.8414   9
   4  -7  -1 269.548 15.7114   6
   4  -7  -1 254.347 17.0107   4
  -4   7  -1 280.445 22.8870   2
   4   7   1 268.217 14.3919   8
   5  -7   1 203.077 14.1750   4
   5   7  -1 188.446 12.3718   3
   5  -7   1 172.473 12.7582   6
  -5   7   1 190.960 21.6662   2
   5  -7   1 176.224 41.8086   1
   5   7  -1 195.343 12.7195   8
   5  -7  -1 199.990 13.7167   6
   5   7   1 190.290 12.4425   3
   5  -7  -1 193.696 10.7378   9
   5  -7  -1 87.5333 34.0849   1
   5   7   1 221.122 12.8716   8
   5  -7  -1 182.107 13.6068   4
   5  -7  -1 191.374 12.8923   7
  -5   7  -1 195.233 21.6295   2
   6  -7   1 151.748 10.9557   6
   6   7  -1 126.845 9.84751   3
   6  -7   1 133.641 12.1486   4
   6   7  -1 141.487 13.2206   8
   6  -7  -1 168.997 11.5590   6
   6   7   1 119.646 10.1138   8
   6   7   1 144.722 10.3093   3
   6  -7  -1 144.305 12.7516   4
   7   7  -1 139.412 8.03873   3
   7  -7   1 144.280 8.56081   6
   7  -7  -1 152.971 8.95464   6
   7   7   1 142.079 8.09116   3
   7  -7  -1 165.214 10.0375   4
   0   8   1 -14.244 31.5809   1
   0  -8   1 -4.6067 5.46717   9
   0   8   1 2.82908 9.61687   2
   0  -8  -1 10.7503 6.19914   9
   0   8  -1 2.47691 10.5882   2
  -1   8   1 54.8552 11.8689   2
   1  -8   1 53.9048 54.2726   1
   1  -8   1 60.0834 9.21211   9
   1   8  -1 74.0440 16.7325   2
   1   8   1 68.8063 33.0578   1
   1   8   1 58.5855 15.5700   2
  -1   8  -1 35.1773 10.7314   2
   1  -8  -1 64.3121 9.30008   9
   2  -8   1 135.909 55.1570   1
   2  -8   1 149.898 11.4948   9
   2  -8  -1 149.834 11.3274   9
  -2   8  -1 150.134 18.8518   2
   2  -8  -1 108.838 46.4098   1
   2   8   1 99.5284 32.6817   1
  -3   8   1 58.7075 14.5023   2
   3  -8   1 33.7190 5.72635   9
   3   8  -1 62.6412 9.79428   3
   3  -8   1 42.5246 7.40451   6
  -3   8  -1 44.9594 12.7088   2
   3  -8  -1 51.6196 6.91434   9
   4   8  -1 129.180 10.6749   3
   4  -8   1 107.569 10.9877   6
   4  -8   1 106.706 43.6295   1
   4   8  -1 142.565 10.6606   8
  -4   8   1 114.885 18.0473   2
   4  -8   1 131.982 10.0721   9
   4  -8  -1 131.310 10.0979   9
   4  -8  -1 104.284 44.4486   1
   4  -8  -1 114.567 11.3520   6
  -4   8  -1 99.4435 15.4881   2
   4   8   1 134.646 10.7513   3
   4   8   1 125.450 10.4608   8
   5   8  -1 383.613 16.2841   8
   5  -8   1 363.520 16.8287   6
   5   8  -1 373.458 16.3464   3
   5  -8   1 305.198 58.1799   1
   5  -8  -1 390.212 17.3286   6
   5  -8  -1 243.831 59.4972   1
   5   8   1 389.540 16.3987   8
   5   8   1 375.231 16.2188   3
   6   8  -1 122.211 8.41999   3
   6  -8   1 109.865 8.49341   6
   6   8  -1 99.2599 8.17196   8
   6  -8  -1 134.193 9.43497   6
   6   8   1 112.643 8.22201   3
   6   8   1 113.677 12.2807   8
   7   8  -1 233.029 8.76351   3
   7  -8  -1 242.067 9.54808   6
   0  -9  -1 242.635 14.3540   9
   0   9  -1 163.711 22.2612   2
   0  -9   1 225.050 14.4214   9
   0   9   1 199.433 23.9757   2
  -1   9   1 225.362 25.6619   2
   1  -9   1 250.406 15.6875   9
   1  -9  -1 261.648 14.8384   9
   1  -9  -1 181.920 93.7061   1
  -1   9  -1 235.080 26.3304   2
   2   9  -1 381.651 16.9286   3
   2  -9   1 368.744 17.2650   9
  -2   9   1 357.563 29.0254   2
   2  -9   1 407.418 94.2657   1
  -2   9  -1 308.510 28.4417   2
   2  -9  -1 370.918 88.1882   1
   2  -9  -1 360.854 16.9426   9
   3  -9   1 181.435 75.7404   1
  -3   9   1 296.042 28.2561   2
   3  -9   1 325.519 15.5469   9
   3  -9   1 326.110 16.2859   6
   3   9  -1 338.224 15.9033   3
   3  -9  -1 319.044 15.4430   9
   3   9   1 338.464 15.7997   3
   3  -9  -1 327.849 76.6838   1
   3  -9  -1 310.674 16.1535   6
   4   9  -1 28.0002 5.67039   3
   4   9  -1 12.8707 4.65087   8
   4  -9   1 17.1524 7.15805   6
   4  -9  -1 17.1894 6.10705   6
   4   9   1 16.1268 4.88287   3
   4   9   1 21.6728 5.11236   8
   5   9  -1 154.777 9.34106   8
   5  -9   1 147.673 10.1198   6
   5   9  -1 160.941 9.27784   3
   5   9   1 153.177 9.12529   8
   5  -9  -1 154.631 9.97115   6
   5   9   1 145.089 9.12355   3
   6   9  -1 18.5192 4.64095   3
   6   9   1 16.9138 3.56419   3
   6  -9  -1 20.4872 4.51587   6
   0 -10   1 93.0516 11.0968   9
   0 -10  -1 108.452 11.0198   9
   1 -10   1 152.315 11.7142   9
  -1 -10  -1 142.547 14.1144   9
  -1 -10   1 182.496 21.4987   9
   1 -10  -1 170.574 11.8446   9
   2  10  -1 99.9198 9.14962   3
   2 -10   1 87.3710 12.6706   6
   2 -10   1 95.0123 9.38276   9
   2 -10  -1 103.289 12.6098   6
   2  10   1 82.7037 8.75261   3
   3  10  -1 5.31202 3.94710   8
   3 -10   1 10.4191 6.74628   6
   3 -10   1 1.24779 3.98467   9
   3  10  -1 -0.4366 3.61447   3
   3 -10  -1 -2.8773 3.71840   9
   3  10   1 2.63136 4.47369   3
   3 -10  -1 4.87081 5.74151   6
   3  10   1 3.23110 3.87163   8
   4  10  -1 10.4599 4.22791   3
   4 -10   1 8.19113 8.15457   6
   4  10  -1 6.78797 3.84705   8
   4  10   1 9.13534 3.85013   8
   4  10   1 7.80781 3.86027   3
   4 -10  -1 9.69601 3.61423   9
   4 -10  -1 10.0153 7.13762   6
   5  10  -1 122.814 7.32805   3
   5  10  -1 102.557 6.66296   8
   5  10   1 104.427 7.64460   3
   0 -11   1 105.753 10.9127   9
   0  11  -1 112.122 8.08631   3
  -1 -11  -1 206.343 14.7996   9
   1 -11   1 207.249 11.3890   9
   1  11  -1 185.927 10.4364   3
   1 -11  -1 183.854 11.0726   9
  -1 -11   1 167.896 15.6806   9
   1  11   1 189.493 10.3053   3
   2  11  -1 167.871 9.42610   3
   2 -11   1 150.757 9.27644   9
   2  11  -1 167.454 9.27999   8
   2 -11  -1 156.626 9.26139   9
   2  11   1 166.288 9.08355   3
   2  11   1 159.621 8.93400   8
   3  11  -1 121.281 7.14891   3
   3  11  -1 120.225 7.08999   8
   3  11   1 109.931 6.98921   8
   3 -11  -1 113.440 7.00256   9
   3  11   1 114.300 7.16344   3
   4  11  -1 75.4486 5.50639   8
   4  11  -1 74.7404 5.35410   3
   4  11   1 67.6650 7.17278   8
   4  11   1 82.2189 5.42755   3
   0  12  -1 1.23724 2.54734   8
   0  12   1 3.03990 3.23775   3
   1  12  -1 135.830 6.79995   3
  -1  12   1 126.648 6.63972   3
   1  12  -1 124.222 6.73254   8
   1  12   1 129.617 6.52469   8
   1  12   1 135.453 7.00403   3
  -1  12  -1 130.798 6.70835   3
  -1  12  -1 108.606 6.38885   8
   2  12   1 13.4533 3.06060   3
   2  12   1 18.5152 3.16398   8
   0   0  -2 650.509 18.3114   2
   0   0   2 632.531 23.5102   1
  -2   0  -2 9523.53 255.630   2
   3   0   2 6.07968 6.40630   1
  -3   0  -2 9.69115 2.90332   2
  -3   0   2 7.33033 1.71819   2
  -4   0   2 30.1324 3.38889   2
   4   0   2 43.3818 8.59476   1
   4   0   2 34.4695 7.61853   1
  -4   0  -2 35.7207 5.17120   2
   5   0  -2 409.555 22.0288   3
   5   0  -2 370.818 18.3225   7
   5   0   2 373.458 15.3516   6
   5   0   2 363.641 16.2428   4
   5   0   2 390.157 23.0040   7
   5   0  -2 349.405 16.3422   4
   5   0  -2 366.255 16.2919   5
   5   0  -2 359.442 15.4120   6
  -5   0  -2 361.329 15.9740   2
   6   0   2 1050.79 34.3275   5
   6   0   2 1058.04 35.2830   4
   6   0  -2 1060.32 35.6804   4
   6   0   2 1130.55 37.6114   7
   6   0  -2 1067.22 37.0501   7
   6   0  -2 1074.19 34.6211   3
   6   0   2 1066.71 33.4423   3
   6   0   2 1065.26 34.6941   6
   6   0  -2 1048.71 34.7209   6
  -6   0  -2 1047.37 35.2068   2
   6   0  -2 1076.56 34.8823   5
   6   0  -2 988.337 33.8627   8
   7   0   2 1155.54 38.3765   4
   7   0  -2 1125.85 38.3655   4
   7   0  -2 1183.16 37.8430   6
   7   0  -2 1144.91 39.3847   7
   7   0   2 1154.02 36.0840   3
   7   0   2 1220.43 37.9766   6
   7   0  -2 1116.77 37.3327   5
   7   0  -2 1191.41 36.9681   3
   7   0   2 1136.90 38.8485   7
   8   0  -2 17.4943 6.20364   7
   8   0  -2 13.8779 5.55751   4
   8   0  -2 22.9245 5.33552   6
   8   0   2 14.4843 4.09485   6
   8   0   2 19.4122 5.60092   4
   9   0  -2 126.954 8.03715   4
   9   0   2 124.027 7.75145   4
   9   0   2 135.023 7.27325   6
   9   0  -2 131.023 7.15971   6
   0   1  -2 470.190 14.7814   2
   0   1   2 478.722 14.9444   2
  -1   1   2 9067.03 232.759   2
   1   1  -2 8739.97 237.995   1
   1  -1   2 8670.85 246.410   1
   1   1   2 8883.08 242.512   1
   1  -1  -2 8375.51 241.149   1
   1   1   2 8743.26 231.994   2
  -1  -1   2 7950.38 231.105   2
  -1   1  -2 8784.21 232.575   2
  -2   1   2 169.037 7.13384   2
   2  -1   2 179.702 16.9448   1
   2  -1   2 179.703 18.5571   1
  -2  -1  -2 161.567 7.36513   2
  -2   1  -2 174.668 8.19910   2
   2  -1  -2 175.089 12.8238   1
   2   1   2 173.434 13.8279   1
  -2  -1   2 160.630 5.79453   2
   3  -1   2 1530.13 61.6436   1
  -3  -1  -2 1526.32 46.1964   2
  -3   1   2 1564.71 45.8290   2
   3  -1   2 1641.08 63.1932   1
   3   1   2 1621.77 56.3474   1
   3  -1  -2 1571.47 51.9267   1
   3  -1  -2 1648.40 53.6113   1
  -3   1  -2 1662.44 47.7182   2
  -3  -1   2 1593.27 43.9456   2
   4  -1   2 703.761 35.9753   1
   4  -1   2 759.042 37.5351   1
  -4  -1  -2 721.121 24.7001   2
   4   1   2 748.504 27.3271   1
  -4   1  -2 773.550 26.3425   2
   5   1  -2 224.970 11.7557   3
   5  -1   2 244.707 14.6866   7
   5  -1   2 205.328 12.8854   5
   5   1  -2 224.615 13.0215   4
  -5   1   2 232.548 11.2808   2
   5   1  -2 222.634 13.9858   8
  -5  -1  -2 217.317 11.5635   2
   5   1  -2 257.788 24.8160   7
   5  -1   2 235.786 12.1700   6
   5   1  -2 245.091 12.1150   6
   5  -1   2 224.328 12.7648   4
   5   1  -2 226.252 13.0716   5
   5  -1  -2 224.899 12.9215   5
   5  -1  -2 239.562 12.5708   6
   5   1   2 230.947 12.3856   3
  -5   1  -2 238.270 13.1548   2
   5  -1  -2 242.687 13.5887   4
   5   1   2 206.511 15.0626   7
   5  -1  -2 226.745 11.7500   3
   5   1   2 213.059 12.2191   4
   5  -1  -2 233.508 14.9778   7
   5   1   2 226.649 11.9957   6
   6  -1   2 30.1218 5.89381   6
   6   1  -2 34.3433 6.02244   3
   6   1  -2 22.0549 6.27331   5
   6   1  -2 34.0680 7.14580   4
   6   1  -2 34.1636 6.37506   6
   6  -1   2 26.7635 6.59857   5
   6  -1   2 38.7918 7.23596   4
   6  -1   2 26.3684 5.77530   3
   6  -1   2 43.1065 8.30393   7
   6  -1  -2 25.2346 6.63621   4
   6  -1  -2 33.8093 6.58247   8
   6  -1  -2 23.4933 6.32203   5
   6  -1  -2 27.9692 4.97313   3
   6  -1  -2 32.0885 6.18757   6
   6   1   2 18.2739 5.02055   6
   6   1   2 27.2530 6.13233   4
   6   1   2 20.0647 4.76674   3
   6  -1  -2 36.0248 8.56137   7
  -6   1  -2 30.9610 7.52453   2
   7  -1   2 355.559 16.0045   6
   7  -1   2 336.136 17.6935   7
   7   1  -2 331.767 15.3059   3
   7   1  -2 299.200 16.7500   5
   7   1  -2 334.358 16.8291   4
   7  -1   2 339.000 17.0975   4
   7   1  -2 325.877 18.1569   7
   7   1  -2 348.201 15.7026   6
   7  -1  -2 346.423 16.0302   6
   7   1   2 348.759 15.2834   3
   7  -1  -2 331.555 15.4732   3
   7   1   2 356.412 18.0989   7
   7   1   2 343.412 15.5858   6
   7   1   2 343.386 16.6962   4
   7  -1  -2 333.351 18.1448   7
   7  -1  -2 354.469 17.1281   4
   7  -1  -2 327.829 16.9937   5
   8  -1   2 22.4929 6.04066   4
   8  -1   2 12.8086 4.25062   6
   8   1  -2 28.2601 4.98710   3
   8   1  -2 25.1931 5.93584   4
   8  -1   2 20.7033 5.89238   7
   8   1  -2 18.2305 4.23136   6
   8   1  -2 22.2435 7.50467   7
   8  -1  -2 18.2111 5.27418   4
   8   1   2 17.3638 5.09673   4
   8  -1  -2 20.7631 6.66357   7
   8  -1  -2 13.1992 4.21755   6
   9  -1   2 78.3790 5.56744   6
   9   1  -2 71.8241 5.50107   6
   9  -1   2 72.2207 6.62161   4
   9   1   2 73.1682 5.39083   6
   9  -1  -2 75.8968 6.63923   4
   9  -1  -2 80.0897 5.75643   6
   0   2  -2 1823.57 52.6258   2
   0   2   2 1870.44 66.5120   1
   0   2   2 1794.06 52.5747   2
   0   2  -2 1876.37 67.8187   1
  -1   2   2 4220.50 115.615   2
   1   2  -2 4126.17 114.446   2
   1   2  -2 4300.47 128.908   1
  -1   2   2 4205.23 132.866   1
   1   2   2 4041.58 116.884   2
  -1   2  -2 4286.01 116.103   2
  -1   2  -2 4134.18 136.038   1
   1   2   2 4288.13 129.958   1
  -2   2   2 528.445 18.4256   2
  -2  -2  -2 513.143 18.0009   2
   2  -2   2 541.835 33.9249   1
   2   2  -2 541.454 26.1264   1
  -2   2  -2 536.502 19.2092   2
   2  -2  -2 478.533 29.6820   1
   2   2   2 507.825 27.9702   1
   2   2   2 511.536 16.9590   2
  -3   2   2 1219.00 38.4753   2
   3  -2   2 1218.04 58.1917   1
   3  -2   2 1185.50 63.3826   1
  -3  -2  -2 1246.19 38.0556   2
   3   2   2 1290.00 52.4608   1
  -3   2  -2 1279.72 39.7225   2
   3  -2  -2 1197.13 58.6872   1
   4  -2   2 357.406 29.8092   1
  -4  -2  -2 350.430 15.0770   2
   4  -2   2 423.195 31.8910   1
  -4   2   2 351.010 15.8607   2
   4   2   2 368.543 20.2228   1
  -4   2  -2 400.404 17.6287   2
   4  -2  -2 348.608 23.8198   1
   4  -2  -2 341.583 23.1705   1
   5  -2   2 416.898 19.1392   7
   5  -2   2 392.366 16.4485   6
   5  -2   2 380.712 16.1230   3
   5  -2   2 403.222 17.2145   5
  -5   2   2 403.323 18.1009   2
   5  -2   2 394.123 17.2960   4
   5   2  -2 373.608 20.4840   7
   5  -2   2 416.804 25.8348   1
   5   2  -2 356.410 17.6903   5
   5   2  -2 388.054 16.1192   6
   5   2  -2 388.639 17.1215   4
   5  -2   2 394.067 25.5412   1
   5   2  -2 391.298 16.3091   3
   5   2   2 406.008 16.5924   3
   5  -2  -2 377.970 17.4721   4
   5   2   2 392.582 16.7779   4
   5  -2  -2 400.975 17.0722   5
   5  -2  -2 385.788 15.8808   3
  -5   2  -2 417.065 19.6123   2
   5  -2  -2 395.626 16.8034   6
   5   2   2 387.047 15.8557   6
   5  -2  -2 372.465 16.8838   8
   5  -2  -2 420.619 19.8463   7
   6  -2   2 67.5408 8.63639   6
   6   2  -2 68.2454 8.01100   6
   6  -2   2 60.8755 9.68961   4
   6   2  -2 94.0581 11.3363   5
   6  -2   2 64.7061 10.7993   7
   6  -2   2 75.5324 10.5050   5
  -6   2   2 77.2232 9.30616   2
   6   2  -2 67.8411 9.65099   4
   6   2  -2 67.0197 8.31796   3
   6  -2  -2 83.0592 10.0578   8
   6  -2  -2 88.8236 12.2224   7
   6  -2  -2 77.3347 10.7424   5
   6   2   2 101.530 15.8767   7
   6   2   2 66.0799 7.90919   6
   6   2   2 72.8131 8.94077   4
  -6   2  -2 75.8604 10.2085   2
   6  -2  -2 53.9573 9.30078   4
   6  -2  -2 68.7146 8.17235   3
   6   2   2 70.6091 8.77881   3
   6  -2  -2 54.4961 8.96486   6
   7   2  -2 276.693 17.0946   7
   7  -2   2 362.063 21.0763   4
   7   2  -2 290.878 15.1862   8
   7   2  -2 320.201 17.1999   4
   7  -2   2 334.545 17.3166   6
   7  -2   2 290.971 22.9026   7
   7   2   2 292.046 14.1008   3
   7   2   2 338.519 19.6544   4
   7  -2  -2 342.930 21.1422   4
   7  -2  -2 323.960 18.1365   5
   7   2   2 262.705 17.8671   6
   7   2   2 298.088 16.5311   7
   8   2  -2 139.810 10.5377   4
   8  -2   2 129.976 10.1632   4
   8  -2   2 139.096 9.27263   6
   8   2  -2 142.057 12.4275   3
   8   2  -2 129.971 8.79936   6
   8  -2   2 149.180 11.4129   7
   8   2   2 155.058 9.21122   3
   8  -2  -2 137.464 9.92069   6
   8  -2  -2 123.386 11.8178   7
   8  -2  -2 141.665 11.1351   4
   8   2   2 122.060 10.0131   4
   9  -2   2 132.926 7.20350   6
   9   2  -2 154.604 8.86339   6
   9  -2   2 127.233 7.58021   4
   9  -2  -2 128.715 7.32600   6
   9  -2  -2 127.092 8.10211   4
   9   2   2 126.422 6.69247   6
   0   3  -2 2503.46 72.2460   2
   0   3   2 2530.75 72.3750   2
   0   3  -2 2529.66 94.3840   1
   0   3   2 2434.82 91.5793   1
   1   3  -2 1093.36 34.1116   2
  -1   3   2 1097.21 35.0869   2
   1   3  -2 1085.32 50.8324   1
  -1   3   2 1012.12 53.2802   1
   1   3   2 1099.37 50.5240   1
   1   3   2 1083.78 34.5240   2
  -1   3  -2 1150.71 35.6146   2
  -1   3  -2 1070.70 55.7779   1
   2   3  -2 1052.17 32.6615   2
   2   3  -2 1103.66 50.3733   1
  -2   3   2 1129.49 36.2991   2
   2  -3   2 1088.74 59.3407   1
   2   3   2 1198.56 52.5048   1
  -2   3  -2 1119.26 36.7084   2
   2   3   2 1101.54 34.4102   2
   3   3  -2 4115.28 128.735   1
  -3   3   2 4031.74 116.021   2
   3  -3   2 4363.52 150.239   1
   3  -3  -2 3708.21 141.404   1
   3   3   2 4255.17 134.773   1
  -3   3  -2 3983.65 116.784   2
   4  -3   2 750.464 25.2748   6
   4   3  -2 684.487 24.6730   3
   4  -3   2 738.102 26.0238   4
   4  -3   2 676.810 50.4708   1
   4  -3   2 767.076 50.9518   1
   4  -3   2 726.789 25.4950   5
  -4   3   2 785.890 28.8496   2
   4  -3   2 743.791 26.9543   7
   4  -3  -2 676.825 45.0973   1
   4   3   2 735.466 24.3253   6
   4  -3  -2 796.389 47.4748   1
   4   3   2 817.675 38.4458   1
   4  -3  -2 691.406 25.9383   4
  -4   3  -2 781.713 29.6823   2
   4  -3  -2 752.414 27.8122   7
   4  -3  -2 744.636 25.4478   5
   4  -3  -2 751.053 25.5955   6
   5   3  -2 227.930 11.3265   6
   5  -3   2 210.196 13.5551   4
   5   3  -2 186.025 12.8164   4
   5  -3   2 222.926 12.3540   6
   5   3  -2 229.881 12.7208   8
   5  -3   2 245.533 14.6004   7
  -5   3   2 226.004 14.8425   2
   5  -3   2 199.457 29.9318   1
   5   3  -2 217.215 12.1660   3
   5  -3   2 178.917 26.9923   1
   5  -3   2 236.190 13.3642   5
   5   3   2 228.411 11.3437   6
   5  -3  -2 234.961 13.1803   6
   5   3   2 201.849 12.1077   4
  -5   3  -2 210.561 15.3077   2
   5  -3  -2 213.337 13.5543   4
   5  -3  -2 212.703 13.2773   5
   5  -3  -2 229.651 15.3414   7
   5   3   2 205.043 13.7030   8
   5   3   2 224.283 12.2568   3
   5  -3  -2 208.179 12.8259   8
   6  -3   2 114.277 10.3271   6
  -6   3   2 111.075 12.9803   2
   6   3  -2 118.557 10.3746   3
   6  -3   2 106.813 11.0696   4
   6   3  -2 112.805 10.2263   4
   6  -3   2 94.9546 10.2886   5
   6  -3   2 129.090 12.9287   7
   6   3  -2 105.175 8.67351   6
   6  -3  -2 104.733 10.2768   6
   6   3   2 92.3095 9.37082   3
   6  -3  -2 118.006 12.0801   7
   6  -3  -2 93.0133 12.0245   5
   6   3   2 92.3663 9.77301   4
  -6   3  -2 97.7959 12.6717   2
   6   3   2 116.202 8.86577   6
   6  -3  -2 123.147 12.2391   4
   7   3  -2 371.388 16.7877   8
   7  -3   2 394.001 17.8554   4
   7   3  -2 360.555 15.7176   6
   7  -3   2 385.202 16.9953   6
   7   3  -2 362.547 16.3430   3
   7   3  -2 324.636 16.5448   4
   7  -3   2 370.026 18.4851   7
   7   3   2 365.349 15.7054   6
   7  -3  -2 387.297 17.4564   6
   7  -3  -2 360.539 17.3661   5
   7   3   2 365.591 15.7297   3
   7   3   2 373.434 16.8872   4
   7  -3  -2 382.067 19.5415   7
   7  -3  -2 358.425 18.0820   4
   8  -3   2 3.06577 4.54459   4
   8  -3   2 -2.5430 3.33652   6
   8   3  -2 -4.4045 3.57117   3
   8   3  -2 -2.6934 3.55217   6
   8  -3  -2 -4.0918 4.28203   4
   8  -3  -2 0.49091 3.72823   6
   8   3   2 2.28206 2.84594   6
   8  -3  -2 0.68392 4.64425   7
   9  -3   2 71.7415 8.58811   4
   9  -3  -2 58.5751 5.76325   6
   9  -3  -2 65.1811 6.43263   4
   0   4  -2 5973.46 166.860   2
   0   4   2 5947.40 166.900   2
   0   4  -2 5927.61 199.258   1
   0   4   2 6083.86 197.858   1
  -1   4   2 1364.52 70.8538   1
   1   4  -2 1382.87 43.6152   2
  -1   4   2 1327.86 44.3946   2
   1   4  -2 1352.66 67.1357   1
   1   4   2 1314.35 65.3601   1
   1   4   2 1363.94 43.8718   2
  -1   4  -2 1358.33 72.3090   1
  -1   4  -2 1420.45 45.0502   2
   2   4  -2 434.418 34.4543   1
  -2   4   2 383.096 18.2931   2
   2   4  -2 377.128 15.7210   2
   2  -4   2 380.583 38.6514   1
  -2   4   2 383.719 53.5776   1
   2   4   2 403.044 32.9359   1
   2   4   2 389.388 17.0147   2
  -2   4  -2 363.669 18.2843   2
   3  -4   2 288.805 42.5917   1
  -3   4   2 308.258 16.8815   2
   3   4  -2 299.582 27.3569   1
  -3   4  -2 299.164 17.1915   2
   3   4   2 320.045 29.6882   1
   4  -4   2 298.257 14.3693   5
   4   4  -2 283.657 13.4948   3
   4  -4   2 268.924 13.8446   6
   4   4  -2 291.909 13.7662   8
  -4   4   2 299.252 17.4979   2
   4  -4   2 285.898 15.9102   7
   4  -4   2 269.037 11.7622   9
   4  -4   2 250.206 37.8181   1
   4   4   2 306.533 27.2445   1
   4  -4  -2 320.000 16.3328   7
   4  -4  -2 276.243 11.7021   9
   4   4   2 275.922 14.1716   8
   4  -4  -2 289.590 14.3029   6
   4   4   2 273.805 13.6661   3
   4  -4  -2 253.161 15.3296   4
   4  -4  -2 325.857 35.5231   1
   4  -4  -2 306.251 15.1121   5
   4   4   2 288.724 12.7976   6
   4  -4  -2 279.699 44.1046   1
   5   4  -2 12.6459 5.15510   8
   5   4  -2 16.6357 5.53618   3
   5  -4   2 17.3913 5.83500   6
   5  -4   2 9.52332 14.8758   1
  -5   4   2 15.2570 7.34179   2
   5  -4   2 31.1351 7.46715   7
   5  -4   2 11.8275 26.0371   1
   5   4  -2 7.90159 3.87010   6
   5  -4  -2 14.3668 12.7424   1
   5   4   2 17.9985 5.80947   3
   5  -4  -2 12.9919 6.55562   5
   5  -4  -2 22.5444 3.80839   9
   5  -4  -2 27.8623 7.32035   4
   5   4   2 14.1454 6.11370   4
   5  -4  -2 22.0154 6.52839   6
   5  -4  -2 6.44132 6.45544   7
   5   4   2 18.8147 4.42466   6
   5   4   2 11.6774 6.18790   8
  -5   4  -2 19.0252 7.52320   2
   5  -4  -2 21.1397 17.3965   1
   6   4  -2 147.809 12.9908   4
   6  -4   2 175.395 12.8203   4
   6  -4   2 167.751 13.8942   7
   6   4  -2 134.415 11.6123   8
   6   4  -2 150.069 11.6379   3
   6  -4   2 158.293 11.8378   6
   6   4  -2 144.248 9.69105   6
  -6   4   2 122.846 15.6034   2
   6  -4  -2 158.103 13.0505   5
   6   4   2 148.756 11.8972   3
   6   4   2 142.411 9.86993   6
   6  -4  -2 161.538 12.5717   6
   6  -4  -2 144.032 13.9092   7
  -6   4  -2 141.845 15.1833   2
   6  -4  -2 153.956 12.8408   4
   7   4  -2 298.667 14.4872   3
   7  -4   2 290.110 14.4898   6
   7   4  -2 310.661 13.4371   6
   7   4  -2 292.120 14.3266   8
   7  -4   2 296.408 15.7487   4
   7  -4   2 295.406 16.2694   7
   7  -4  -2 307.001 15.2361   6
   7  -4  -2 295.612 16.1134   4
   7  -4  -2 313.160 17.1795   7
   7   4   2 295.419 13.5714   6
   7   4   2 282.703 13.8086   3
   8   4  -2 125.485 7.62016   6
   8  -4   2 157.461 9.88417   4
   8   4  -2 137.528 8.30017   3
   8  -4   2 146.560 9.04481   6
   8  -4  -2 123.460 9.94704   7
   8   4   2 127.202 7.92491   6
   8  -4  -2 152.755 10.3977   4
   8  -4  -2 141.206 9.42161   6
   8   4   2 130.965 9.00558   3
   9  -4   2 114.013 5.67621   6
   9  -4  -2 97.1348 6.13233   4
   9  -4  -2 119.838 6.00606   6
   0   5   2 271.166 15.8790   2
   0   5  -2 253.016 38.7406   1
   0   5  -2 262.415 15.9158   2
   0   5   2 337.259 43.7467   1
   1   5  -2 105.949 25.6004   1
  -1   5   2 137.434 11.9525   2
  -1   5   2 131.083 29.8001   1
   1   5  -2 144.833 11.9676   2
  -1   5  -2 197.170 38.5563   1
   1   5   2 140.643 11.8549   2
   1   5   2 156.654 30.7200   1
  -1   5  -2 144.279 12.3281   2
   2   5  -2 1186.58 40.2110   2
   2   5  -2 1215.97 68.9485   1
  -2   5   2 1086.47 84.6450   1
  -2   5   2 1219.76 43.4636   2
   2  -5   2 1262.35 81.5689   1
  -2   5  -2 1246.24 44.1914   2
   2   5   2 1238.74 68.7132   1
   2   5   2 1181.94 41.1236   2
   3  -5   2 595.070 20.7814   9
  -3   5   2 636.854 28.1173   2
   3  -5   2 598.100 23.5781   7
   3  -5   2 623.782 58.0467   1
   3   5  -2 622.504 45.9547   1
   3  -5  -2 566.626 23.8168   7
   3   5   2 562.381 45.0383   1
  -3   5  -2 681.586 29.1012   2
   3  -5  -2 563.883 20.7664   9
   3  -5  -2 613.308 22.4737   5
  -4   5   2 174.881 15.6327   2
   4   5  -2 185.078 11.5746   8
   4   5  -2 181.453 11.6549   3
   4   5  -2 163.496 10.1634   6
   4  -5   2 170.953 10.0134   9
   4  -5   2 189.383 12.0638   6
   4  -5   2 152.029 35.9983   1
   4  -5   2 186.559 13.3760   4
   4  -5   2 182.186 13.2990   7
   4   5   2 162.499 11.4614   8
  -4   5  -2 197.139 16.6617   2
   4  -5  -2 202.457 14.0324   4
   4  -5  -2 175.274 12.2321   6
   4  -5  -2 164.941 11.8772   5
   4   5   2 210.543 12.0357   3
   4  -5  -2 183.888 9.89632   9
   4   5   2 212.687 10.7610   6
   4   5   2 170.906 28.4821   1
   4  -5  -2 195.466 13.7871   7
   4  -5  -2 195.272 37.8407   1
   5   5  -2 182.948 11.8527   3
   5  -5   2 154.801 12.6930   4
   5  -5   2 196.105 12.7168   6
   5  -5   2 155.105 35.8785   1
   5  -5   2 190.218 14.0457   7
   5   5  -2 154.318 10.0553   6
   5   5  -2 183.522 12.1447   8
  -5   5   2 171.333 16.4442   2
   5   5   2 172.045 11.7335   3
   5  -5  -2 194.736 13.3813   5
   5  -5  -2 182.069 12.9342   6
   5  -5  -2 175.989 9.53595   9
   5  -5  -2 188.484 14.0557   7
  -5   5  -2 200.216 17.7926   2
   5  -5  -2 135.365 29.5068   1
   5   5   2 175.743 10.7346   6
   5  -5  -2 158.715 13.2028   4
   5   5   2 167.251 12.0825   8
  -6   5   2 116.562 15.5219   2
   6  -5   2 161.388 13.2828   4
   6   5  -2 113.261 12.7909   8
   6  -5   2 142.570 15.8462   6
   6   5  -2 141.592 14.2047   6
  -6   5  -2 98.7710 15.1923   2
   6   5   2 165.167 15.9998   3
   6  -5  -2 121.870 15.8461   6
   6   5   2 163.641 12.8530   8
   6  -5  -2 113.735 16.2725   4
   7   5  -2 33.5192 6.04683   3
   7   5  -2 31.6530 5.90356   8
   7  -5   2 45.3870 6.97355   4
   7  -5   2 35.9222 6.92697   7
   7  -5   2 39.0142 6.59067   6
   7   5   2 37.9002 5.93017   3
   7  -5  -2 43.4902 7.00349   6
   7  -5  -2 42.8855 7.43194   4
   7  -5  -2 34.1232 6.90238   7
   8  -5   2 7.98212 3.80868   4
   8  -5  -2 7.69091 4.00178   6
   8  -5  -2 5.73881 4.05305   4
   0   6  -2 323.977 49.8158   1
   0   6   2 302.341 18.9746   2
   0   6  -2 305.297 19.0964   2
   0   6   2 381.569 53.9433   1
   1  -6   2 22.3249 5.75350   9
  -1   6   2 31.3318 8.30782   2
   1   6  -2 21.0076 7.46343   2
  -1   6   2 22.1231 26.0307   1
   1   6  -2 34.1604 20.6015   1
   1   6   2 24.3195 7.18250   2
   1  -6  -2 29.0188 5.85688   9
   1   6   2 49.3526 23.9359   1
  -1   6  -2 16.3060 6.62138   2
   2  -6   2 782.971 26.4459   9
   2   6  -2 866.463 63.2604   1
   2  -6   2 794.895 73.3260   1
  -2   6   2 816.713 34.5510   2
   2   6  -2 712.101 31.3577   2
  -2   6  -2 784.446 34.5975   2
   2   6   2 816.985 62.2241   1
   2  -6  -2 769.929 26.4261   9
   2   6   2 756.603 32.3107   2
  -3   6   2 1836.30 64.1258   2
   3  -6   2 1769.56 54.7534   7
   3  -6   2 1874.47 53.7762   9
   3  -6   2 2303.81 183.289   1
   3   6  -2 1776.83 54.1510   3
   3   6   2 1894.16 97.4617   1
  -3   6  -2 1835.43 64.5650   2
   3  -6  -2 1839.26 53.7162   9
   3  -6  -2 1738.03 54.8602   7
   3  -6  -2 1666.79 54.4633   4
   4   6  -2 60.6354 8.16124   8
  -4   6   2 58.7743 12.6949   2
   4   6  -2 52.9397 7.47601   3
   4  -6   2 70.4830 10.9217   7
   4  -6   2 52.3743 7.41579   9
   4  -6   2 56.8307 8.36774   6
   4  -6   2 43.0877 27.4021   1
   4  -6  -2 54.6155 26.8610   1
   4  -6  -2 44.1262 7.99232   6
   4  -6  -2 53.6892 8.87208   4
   4  -6  -2 47.7289 7.12908   9
  -4   6  -2 42.4708 9.85743   2
   4   6   2 44.7648 19.2240   1
   4  -6  -2 51.3335 8.71685   7
   4   6   2 53.4929 7.56289   3
  -5   6   2 298.163 23.1681   2
   5  -6   2 318.381 16.9434   7
   5   6  -2 315.511 15.9896   8
   5  -6   2 382.617 62.7922   1
   5  -6   2 303.793 15.9221   6
   5   6  -2 311.643 15.7373   3
   5  -6   2 283.870 16.0767   4
   5  -6  -2 325.517 17.0053   4
   5   6   2 288.985 15.3541   3
  -5   6  -2 313.482 23.7346   2
   5  -6  -2 306.367 16.4156   6
   5  -6  -2 261.077 47.4756   1
   5  -6  -2 299.841 17.0386   7
   5   6   2 314.953 15.5539   8
   5  -6  -2 297.921 13.4562   9
   6  -6   2 30.4520 6.54020   6
   6   6  -2 36.1268 6.37176   3
   6   6  -2 49.3312 7.03591   8
   6  -6   2 38.4255 7.14086   4
   6   6   2 36.9579 6.71815   3
  -6   6  -2 24.6005 12.3032   2
   6  -6  -2 43.6960 7.89762   7
   6  -6  -2 36.8824 6.81192   6
   6   6   2 29.6931 6.54621   8
   6  -6  -2 31.7803 6.85771   4
   7   6  -2 12.0737 5.36294   8
   7  -6   2 6.45589 4.57151   6
   7   6  -2 11.9120 4.44030   3
   7  -6   2 17.0709 5.44596   4
   7  -6  -2 16.1707 5.80680   4
   7  -6  -2 16.6723 6.05377   6
   7   6   2 11.7933 4.53019   3
   7  -6  -2 3.20936 6.24749   7
   8   6  -2 61.1483 6.79933   3
   8  -6   2 54.7700 4.92893   6
   8  -6  -2 35.8286 5.67747   6
   8  -6  -2 44.1467 6.06325   4
   0   7   2 273.097 54.2316   1
   0   7   2 297.491 20.9265   2
   0  -7  -2 268.478 14.9065   9
   0  -7   2 253.607 15.1638   9
   1  -7   2 56.8611 40.8635   1
  -1   7   2 59.8410 40.9042   1
  -1   7   2 38.5425 9.71007   2
  -1  -7  -2 64.2373 9.59009   9
   1  -7   2 30.3045 5.81666   9
   1   7  -2 50.0295 11.6555   2
   1   7   2 14.9376 22.2163   1
   1  -7  -2 45.9479 7.12923   9
  -1   7  -2 44.7359 10.2366   2
   1   7   2 52.0991 11.2008   2
  -2   7   2 38.9885 11.4530   2
   2   7   2 60.8153 27.7054   1
  -2   7  -2 27.1460 8.39098   2
   2  -7  -2 35.6009 9.79256   9
   3  -7   2 33.2825 6.24697   9
   3  -7   2 42.4155 7.41333   6
   3  -7   2 28.0481 31.0487   1
  -3   7   2 51.7113 12.4482   2
   3   7  -2 32.5339 6.41634   3
   3  -7  -2 32.2147 9.68427   7
   3   7   2 59.2355 24.5413   1
  -3   7  -2 40.0391 11.3790   2
   3   7   2 39.1109 7.11914   3
   3  -7  -2 32.2501 28.8681   1
  -4   7   2 12.0409 9.69117   2
   4   7  -2 12.7714 4.86645   8
   4  -7   2 17.8089 4.51619   9
   4  -7   2 14.8670 6.76028   6
   4   7  -2 5.79561 5.05749   3
   4  -7   2 -33.132 23.9954   1
   4  -7  -2 34.7299 27.9979   1
   4  -7  -2 22.8186 8.45093   4
   4   7   2 25.9087 6.56474   3
  -4   7  -2 22.1428 9.91519   2
   4  -7  -2 19.6603 5.46532   9
   4  -7  -2 14.4891 6.50067   6
   4  -7  -2 18.1888 7.17494   7
   5   7  -2 220.519 13.0423   8
   5   7  -2 219.073 12.9331   3
  -5   7   2 198.005 22.5864   2
   5  -7   2 195.095 42.8569   1
   5  -7   2 232.417 13.4891   6
   5  -7   2 187.341 14.6564   4
   5  -7  -2 236.362 14.6257   4
   5  -7  -2 219.092 13.6258   7
   5  -7  -2 225.526 43.8375   1
   5   7   2 201.719 12.9955   8
   5  -7  -2 220.141 11.2939   9
   5  -7  -2 218.339 14.0415   6
   5   7   2 220.480 13.2638   3
  -5   7  -2 204.709 21.8549   2
   6  -7   2 93.6921 11.2497   4
   6   7  -2 59.7865 8.50156   8
   6   7  -2 74.6079 8.54064   3
   6  -7   2 79.3480 9.04311   6
   6  -7  -2 69.0301 11.1284   4
   6   7   2 77.0317 9.49318   8
   6  -7  -2 91.7301 9.58774   6
   6   7   2 86.6776 8.83658   3
   7  -7   2 156.126 8.48720   6
   7   7  -2 149.505 8.28136   3
   7  -7  -2 141.795 8.96681   6
   7  -7  -2 148.429 9.46672   4
   0   8  -2 285.538 23.8441   2
   0   8   2 292.456 23.9155   2
   0  -8   2 263.328 15.6554   9
   0   8   2 194.267 50.9579   1
   0  -8  -2 293.398 16.1090   9
  -1  -8  -2 341.241 19.2305   9
  -1   8   2 275.216 71.9055   1
  -1   8   2 366.994 25.6696   2
   1   8  -2 321.314 28.6514   2
   1  -8   2 275.428 73.1177   1
   1  -8   2 368.888 16.8419   9
  -1   8  -2 411.581 27.1463   2
   1   8   2 287.157 55.8171   1
   1  -8  -2 366.181 17.3217   9
  -1  -8   2 326.526 19.3574   9
   1   8   2 319.985 27.6122   2
  -2   8   2 285.608 28.3157   2
   2  -8   2 334.424 15.9195   9
   2  -8   2 416.920 84.0543   1
  -2   8  -2 305.523 25.6086   2
   2  -8  -2 313.182 15.6308   9
   2   8   2 360.537 60.4767   1
   2  -8  -2 295.151 64.9809   1
   3   8  -2 205.958 12.8929   3
   3  -8   2 205.623 12.8550   9
  -3   8   2 195.785 21.1291   2
   3  -8   2 212.391 13.6321   6
   3   8   2 211.442 13.1065   3
  -3   8  -2 190.078 21.9285   2
   3  -8  -2 207.667 12.4641   9
   4   8  -2 245.265 13.4946   3
  -4   8   2 205.548 22.8647   2
   4   8  -2 251.985 13.5558   8
   4  -8   2 257.243 14.1801   6
   4  -8   2 157.131 46.2427   1
   4  -8   2 239.638 13.0214   9
   4  -8  -2 252.089 14.8511   6
   4   8   2 264.936 13.8598   8
   4  -8  -2 176.529 48.4791   1
   4   8   2 238.834 13.7728   3
  -4   8  -2 241.992 24.3269   2
   4  -8  -2 239.277 12.9879   9
   5   8  -2 26.3520 5.13342   8
   5  -8   2 36.6655 6.95804   6
   5   8  -2 38.6810 6.12807   3
   5  -8  -2 43.3760 6.51322   9
   5  -8  -2 26.7675 6.21052   6
   5   8   2 46.8926 6.57362   3
   5   8   2 48.9259 7.82515   8
   6   8  -2 66.4296 6.86554   3
   6  -8   2 53.8376 7.12638   6
   6   8  -2 51.9433 6.64410   8
   6   8   2 54.7849 7.16052   3
   6  -8  -2 52.3536 7.97555   6
   6   8   2 60.1842 9.50747   8
   7   8  -2 73.0958 5.23621   3
   7  -8  -2 66.3465 5.58320   6
   0  -9   2 710.481 26.3947   9
   0   9  -2 644.349 40.8533   2
   0   9   2 618.322 38.8561   2
   0  -9  -2 723.213 26.5513   9
  -1   9   2 783.166 42.4221   2
   1  -9   2 923.822 35.7837   9
  -1   9  -2 773.542 44.0326   2
   1  -9  -2 722.660 120.550   1
   1  -9  -2 909.901 33.7915   9
   2  -9   2 319.142 15.9877   9
   2   9  -2 331.450 15.6602   3
   2  -9   2 304.176 16.0423   6
   2  -9   2 261.748 78.4793   1
  -2   9   2 301.064 27.7314   2
  -2   9  -2 311.336 28.9080   2
   2  -9  -2 270.128 75.8360   1
   2  -9  -2 313.307 15.8390   9
   3  -9   2 178.859 13.2032   6
   3  -9   2 217.811 12.5867   9
   3   9  -2 208.685 12.4609   3
   3   9   2 214.207 12.7375   3
  -3   9  -2 216.071 25.0180   2
   3  -9  -2 199.035 13.0750   6
   3  -9  -2 208.842 12.3149   9
   3  -9  -2 154.231 74.0217   1
   4   9  -2 137.095 9.87459   8
   4   9  -2 142.891 10.2732   3
   4  -9   2 131.668 9.40471   9
   4  -9   2 147.755 14.0084   6
   4   9   2 131.205 9.79175   8
   4  -9  -2 133.356 10.9091   6
   4  -9  -2 135.715 9.32482   9
   4   9   2 143.411 10.0541   3
   5  -9   2 9.77192 5.88386   6
   5   9  -2 6.13753 3.87181   3
   5   9  -2 0.45655 3.77775   8
   5   9   2 7.36118 4.09693   3
   5  -9  -2 14.0685 5.24740   6
   5   9   2 3.62690 3.88816   8
   6   9  -2 63.5022 9.43548   8
   6   9  -2 65.2418 8.76276   3
   6  -9  -2 75.4550 5.97556   6
   6   9   2 52.5204 5.24886   3
   0 -10  -2 59.4269 8.01894   9
   0 -10   2 77.0961 11.1760   9
   1 -10   2 126.138 11.2742   9
   1  10  -2 146.026 10.3704   3
  -1 -10  -2 130.664 13.1780   9
   1 -10  -2 136.849 11.1354   9
   2 -10   2 45.4056 11.2943   6
   2  10  -2 56.1298 8.08283   3
   2  10   2 52.5178 8.22091   3
   2 -10  -2 33.5683 5.42948   9
   2 -10  -2 32.4340 6.63478   6
   3 -10   2 152.989 9.84593   9
   3  10  -2 159.560 9.97334   8
   3  10  -2 160.784 9.93385   3
   3  10   2 160.776 10.2907   3
   3  10   2 164.400 9.93007   8
   3 -10  -2 149.033 10.8867   6
   3 -10  -2 147.470 9.68796   9
   4  10  -2 151.441 9.01780   3
   4  10  -2 145.588 8.85799   8
   4 -10  -2 127.117 8.72796   6
   4  10   2 142.015 8.67536   3
   4  10   2 151.818 8.82670   8
   4 -10  -2 141.884 8.22972   9
   5  10  -2 55.9084 5.42259   8
   5  10  -2 41.0930 4.90061   3
   5  10   2 52.3140 5.16141   3
   0  11  -2 74.6427 7.59857   3
   0 -11   2 55.7560 7.43011   9
   0 -11  -2 58.6757 8.98879   9
   1 -11   2 91.9108 8.42513   9
   1  11  -2 99.3941 8.00633   3
  -1 -11  -2 117.632 12.2421   9
   1  11   2 100.169 7.95779   3
   1 -11  -2 85.6760 10.7680   6
   1 -11  -2 82.7327 8.65254   9
   2  11  -2 30.4284 4.97239   3
   2 -11   2 29.2154 4.73581   9
   2  11  -2 40.7598 5.97865   8
   2  11   2 34.0548 5.29785   3
   2 -11  -2 30.1553 6.42068   6
   2 -11  -2 34.5809 4.86459   9
   3  11  -2 6.91001 3.05076   8
   3  11  -2 5.90256 3.27084   3
   3  11   2 2.15717 3.13689   3
   3  11   2 0.43930 3.10620   8
   3 -11  -2 6.31026 3.13463   9
   4  11  -2 220.264 8.92714   8
   4  11  -2 244.711 9.09235   3
   4  11   2 196.908 9.35512   8
   4  11   2 236.870 8.90612   3
   0  12   2 43.1795 5.25134   3
   0  12  -2 46.0439 4.63320   8
   0  12  -2 45.8053 5.23340   3
  -1  12   2 12.7119 3.33216   3
   1  12  -2 12.7034 3.08086   8
   1  12  -2 6.89654 2.93141   3
  -1  12  -2 9.51784 2.93170   8
   1  12   2 7.41828 2.71873   8
   1  12   2 3.36352 3.20122   3
  -1  12  -2 8.63426 4.17319   3
   2  12  -2 41.1291 4.25360   8
   2  12  -2 35.4572 4.35182   3
  -2  12   2 28.4144 3.97737   3
   2  12   2 33.4970 4.28323   3
   2  12   2 33.6740 4.62049   8
   0   0   3 -0.6121 3.00228   1
   0   0  -3 0.96307 1.14577   2
  -1   0  -3 6156.38 164.000   2
  -1   0   3 5946.55 161.589   2
   1   0   3 6060.54 174.875   1
   1   0  -3 6025.47 167.147   1
   2   0   3 2959.45 94.5307   1
  -2   0  -3 2873.87 80.7841   2
  -3   0  -3 3570.29 97.6438   2
   3   0   3 3538.70 112.708   1
  -3   0   3 3381.03 93.9789   2
  -4   0  -3 115.748 8.19456   2
   4   0   3 116.160 16.5928   1
   4   0   3 119.721 15.6190   1
  -4   0   3 108.379 5.03106   2
   5   0  -3 98.1766 8.30614   3
   5   0   3 96.0071 12.2927   7
   5   0  -3 88.5853 10.0791   7
  -5   0  -3 85.6340 8.19165   2
   5   0  -3 90.7295 10.2257   5
   5   0   3 74.6649 9.16646   4
   5   0  -3 83.6222 8.46189   6
   5   0   3 90.8000 8.33519   6
   5   0  -3 73.3830 9.42624   4
   6   0   3 335.611 16.0858   4
   6   0  -3 293.873 17.3982   7
   6   0  -3 301.965 14.7184   8
   6   0  -3 300.114 16.1493   4
   6   0  -3 298.085 14.7902   6
   6   0   3 343.555 17.1004   7
  -6   0  -3 319.930 16.1995   2
   6   0  -3 303.229 14.2609   3
   6   0   3 311.395 14.3350   3
   6   0   3 314.305 14.6984   6
   7   0   3 72.8097 10.7170   7
   7   0  -3 82.0242 8.86635   3
   7   0  -3 70.3525 8.67583   6
   7   0   3 80.5945 7.93066   6
   7   0  -3 75.1593 9.37121   4
   7   0  -3 54.0937 7.78592   5
   7   0  -3 56.2569 8.77112   7
   7   0  -3 58.1698 7.61450   8
   7   0   3 72.7596 9.79298   4
   8   0   3 95.8851 8.07275   6
   8   0  -3 92.8375 8.18993   6
   8   0   3 96.9969 9.47949   4
   8   0  -3 96.2725 10.9881   7
   8   0  -3 87.7384 9.84208   5
   8   0  -3 97.2576 10.0366   4
   9   0  -3 22.6214 4.28302   4
   9   0  -3 20.1523 3.82650   6
   9   0   3 23.0049 3.58150   6
   0   1  -3 7083.93 189.996   2
   0   1   3 7093.24 190.098   2
   0  -1   3 6920.18 203.000   1
   0   1   3 7145.62 205.601   1
  -1  -1  -3 1106.07 31.7593   2
   1  -1   3 1084.11 44.8888   1
  -1   1   3 1084.44 31.3418   2
  -1   1  -3 1088.44 32.0938   2
   1   1   3 1098.68 31.7814   2
   1   1   3 1061.74 41.7986   1
   1  -1  -3 1015.87 40.0313   1
   2  -1   3 1495.05 61.1373   1
  -2   1   3 1493.01 42.6633   2
  -2  -1  -3 1494.99 43.5365   2
   2  -1   3 1560.14 60.5925   1
  -2   1  -3 1540.33 44.4932   2
   2   1   3 1466.57 42.5739   2
   2   1   3 1519.68 55.6904   1
   2  -1  -3 1515.82 51.4164   1
  -2  -1   3 1476.30 41.2856   2
  -3   1   3 1427.40 41.2031   2
   3  -1   3 1427.99 60.9244   1
   3  -1   3 1518.16 61.0548   1
  -3  -1  -3 1429.90 42.3744   2
   3   1   3 1367.22 54.1388   1
  -3  -1   3 1292.01 38.8775   2
   3  -1  -3 1484.03 47.0452   1
   3  -1  -3 1436.90 46.0203   1
  -3   1  -3 1450.70 43.4781   2
  -4   1   3 828.448 26.5444   2
   4  -1   3 825.145 42.6707   1
   4  -1   3 786.147 42.2893   1
  -4  -1  -3 841.413 28.0161   2
  -4   1  -3 863.883 29.3400   2
   4   1   3 814.801 35.4179   1
   5   1  -3 876.185 27.7807   6
   5  -1   3 864.215 29.9192   7
   5   1  -3 797.720 27.3405   8
   5   1  -3 780.980 28.3224   4
   5  -1   3 775.272 27.7672   5
   5  -1   3 837.242 28.5638   4
   5   1  -3 807.969 27.2661   3
  -5  -1  -3 840.946 29.0179   2
   5   1  -3 810.037 27.8385   5
   5  -1   3 852.679 30.5782   1
   5  -1   3 828.211 27.6573   6
  -5   1   3 855.538 26.9046   2
   5  -1  -3 857.992 28.1431   6
   5   1   3 843.605 27.4359   6
  -5   1  -3 913.530 31.0973   2
   5   1   3 784.082 29.2363   7
   5   1   3 833.680 28.0962   4
   5  -1  -3 829.580 27.1095   3
   5  -1  -3 824.488 28.1948   5
   5  -1  -3 807.767 28.4688   4
   5  -1  -3 789.949 30.0641   7
   5  -1  -3 797.249 27.3149   8
   5   1   3 769.308 27.9307   3
   6  -1   3 953.405 33.6360   7
   6   1  -3 937.043 31.1423   3
   6   1  -3 1004.10 38.8700   5
   6   1  -3 970.412 31.6124   6
   6   1  -3 911.873 33.6246   7
   6  -1   3 949.127 31.7813   6
   6   1  -3 911.541 32.3004   4
   6  -1   3 973.674 32.6482   4
   6  -1   3 896.492 31.2759   5
   6   1  -3 937.827 31.1911   8
   6  -1   3 885.003 30.2017   3
   6  -1  -3 911.913 31.1758   8
   6  -1  -3 986.041 32.1495   6
   6  -1  -3 961.634 31.0288   3
   6  -1  -3 962.970 33.1862   4
   6  -1  -3 931.953 32.0230   5
   6   1   3 914.811 30.3968   3
   6  -1  -3 919.083 34.4252   7
   6   1   3 968.978 32.2636   4
  -6   1  -3 999.831 35.2877   2
   6   1   3 957.900 31.5678   6
   7   1  -3 588.613 23.5006   4
   7   1  -3 594.120 23.6014   3
   7   1  -3 600.455 22.5208   6
   7   1  -3 544.741 29.0268   5
   7  -1   3 623.579 23.9378   4
   7  -1   3 572.235 24.6939   7
   7  -1   3 618.451 23.0436   6
   7  -1  -3 567.598 23.2448   3
   7   1   3 640.504 22.8986   6
   7   1   3 568.328 22.8649   4
   7  -1  -3 594.375 23.9743   4
   7  -1  -3 583.961 25.7497   7
   7   1   3 612.769 25.2327   3
   7  -1  -3 602.680 24.8267   5
   7  -1  -3 609.415 22.9995   6
   7   1   3 582.881 26.7790   7
   8   1  -3 93.2155 9.52908   4
   8   1  -3 104.727 8.70113   3
   8  -1   3 111.388 9.63314   4
   8   1  -3 106.484 8.19746   6
   8   1  -3 114.869 15.4593   7
   8  -1   3 95.8718 8.25851   6
   8   1   3 97.4549 9.19721   4
   8  -1  -3 99.9235 10.2236   4
   8  -1  -3 82.0149 10.8244   7
   8  -1  -3 98.7044 8.63687   6
   8   1   3 99.9399 8.09501   6
   9  -1   3 76.6723 5.82221   6
   9  -1   3 73.2850 6.57949   4
   9   1  -3 80.5980 6.35667   4
   9   1  -3 73.2706 5.39953   6
   9  -1  -3 75.7664 5.70377   6
   9  -1  -3 68.7271 6.94780   4
   9   1   3 72.6135 5.31523   6
   0   2  -3 5169.32 141.586   2
   0   2   3 5281.97 158.580   1
   0   2   3 5301.45 141.741   2
   0   2  -3 4942.87 158.528   1
   1  -2   3 1258.53 55.5671   1
   1   2  -3 1262.07 49.1608   1
  -1   2   3 1195.56 51.6121   1
  -1   2   3 1222.66 36.9052   2
   1   2  -3 1216.63 35.7729   2
   1   2   3 1260.12 50.7981   1
  -1   2  -3 1190.94 37.3904   2
   1   2   3 1246.24 36.8476   2
   2  -2   3 1471.65 63.4651   1
  -2  -2  -3 1386.40 41.5987   2
  -2   2   3 1345.03 41.3651   2
  -2   2  -3 1412.34 42.7157   2
   2  -2  -3 1348.92 56.9784   1
   2   2   3 1383.45 55.8854   1
   2   2   3 1384.68 40.6205   2
  -3   2   3 2326.44 67.1256   2
  -3  -2  -3 2188.01 69.8065   2
   3  -2   3 2253.28 91.3288   1
  -3   2  -3 2370.29 68.1371   2
   3  -2  -3 2286.80 81.9952   1
  -4  -2  -3 942.518 31.3753   2
  -4   2   3 911.656 31.1551   2
   4  -2   3 839.042 50.2218   1
   4  -2   3 939.195 51.7640   1
  -4   2  -3 941.456 33.2884   2
   4   2   3 972.951 41.0165   1
   4  -2  -3 937.000 39.2832   1
   5   2  -3 183.758 16.1218   7
   5   2  -3 187.649 10.7589   6
  -5   2   3 194.601 12.2169   2
   5   2  -3 221.875 12.2033   8
   5  -2   3 202.435 21.8093   1
   5   2  -3 190.300 11.2047   3
   5  -2   3 217.709 12.8208   4
   5  -2   3 196.022 11.4856   6
   5  -2   3 198.370 13.1827   7
   5   2  -3 177.116 12.3840   4
   5   2  -3 172.850 12.9668   5
   5  -2   3 221.742 26.0536   1
   5  -2   3 174.768 12.0800   5
   5  -2  -3 196.169 12.9636   4
   5  -2  -3 196.677 12.1844   5
  -5   2  -3 207.591 13.7603   2
   5  -2  -3 207.771 14.8651   7
   5   2   3 199.365 10.8817   6
   5  -2  -3 194.354 10.8312   3
   5   2   3 186.055 11.7455   4
   5  -2  -3 209.800 12.2563   6
   6   2  -3 605.671 22.0281   6
   6  -2   3 582.243 22.4855   5
   6   2  -3 570.677 22.6596   4
   6  -2   3 582.153 23.2364   4
   6   2  -3 570.263 24.3542   7
   6  -2   3 582.032 24.4784   7
   6   2  -3 592.490 22.3028   3
  -6   2   3 551.546 22.9216   2
   6  -2   3 607.447 22.5812   6
   6   2  -3 558.251 22.0766   8
  -6   2  -3 601.167 26.6861   2
   6   2   3 581.075 21.4469   3
   6   2   3 569.985 22.3650   4
   6  -2  -3 572.767 23.1637   5
   6   2   3 578.022 21.7719   6
   6  -2  -3 605.046 21.8234   3
   6  -2  -3 662.107 27.5966   8
   6  -2  -3 602.777 23.9221   4
   6  -2  -3 601.681 25.3565   7
   6  -2  -3 593.177 23.0993   6
   7   2  -3 263.315 15.4599   5
   7   2  -3 240.280 13.9707   8
   7  -2   3 276.573 15.4684   4
   7   2  -3 233.982 16.1121   7
   7  -2   3 270.847 13.8403   6
   7   2  -3 268.456 14.4725   3
   7  -2   3 243.809 15.3188   7
   7   2  -3 261.226 13.3369   6
   7   2  -3 255.140 14.3256   4
   7  -2  -3 234.652 15.1853   5
   7   2   3 256.053 14.1795   4
   7   2   3 244.707 13.1012   6
   7  -2  -3 271.113 14.4356   6
   7  -2  -3 262.194 16.9442   7
   7  -2  -3 254.616 16.0582   4
   7   2   3 242.617 12.8544   3
   8   2  -3 124.222 9.25351   3
   8  -2   3 131.021 9.91252   4
   8   2  -3 117.011 15.6253   4
   8   2  -3 123.700 8.52086   6
   8  -2  -3 125.743 11.1157   4
   8   2   3 135.154 9.74607   4
   8  -2  -3 135.323 9.81226   6
   8  -2  -3 126.212 11.6145   7
   9   2  -3 311.726 11.5468   6
   9  -2   3 320.703 12.6880   4
   9  -2   3 349.393 12.3250   6
   9  -2  -3 333.629 12.4229   6
   9  -2  -3 334.386 13.0529   4
   9   2   3 327.220 11.9287   6
   0   3   3 4552.15 129.319   2
   0   3  -3 4800.77 154.898   1
   0   3   3 4614.47 151.029   1
   0   3  -3 4662.43 129.567   2
   1   3  -3 167.083 22.8296   1
  -1   3   3 210.440 27.9943   1
  -1   3   3 152.931 9.43789   2
   1   3  -3 152.416 8.69385   2
   1   3   3 172.650 23.0070   1
   1   3   3 146.725 9.13570   2
  -1   3  -3 157.311 9.98234   2
   2  -3   3 2286.76 96.2296   1
   2   3  -3 2279.76 83.8120   1
  -2   3   3 2216.17 67.1759   2
  -2   3  -3 2313.16 68.3508   2
   2   3   3 2322.02 86.7587   1
   2   3   3 2256.80 65.9599   2
  -3   3   3 3415.06 97.9577   2
   3  -3   3 3482.55 132.100   1
   3  -3   3 3230.13 133.017   1
   3  -3  -3 3231.98 124.070   1
   3   3   3 3496.31 117.666   1
  -3   3  -3 3414.10 99.1870   2
  -4   3   3 1037.57 35.6154   2
   4  -3   3 938.180 61.1214   1
   4  -3   3 944.903 31.6627   6
   4  -3   3 1057.99 62.1819   1
   4  -3   3 991.008 32.1334   5
   4  -3   3 1014.69 34.1078   7
   4  -3   3 957.200 32.4918   4
   4   3  -3 942.157 31.3366   3
   4  -3   3 994.285 30.0742   9
   4   3   3 1077.32 48.8150   1
   4  -3  -3 1038.83 53.6639   1
   4  -3  -3 1005.52 33.1470   4
   4   3   3 1003.82 31.0996   6
   4  -3  -3 1001.59 32.3411   5
  -4   3  -3 1036.95 37.2116   2
   4  -3  -3 949.888 52.8992   1
   4  -3  -3 1006.53 32.1766   6
   4  -3  -3 968.617 33.9201   7
   5  -3   3 1078.83 35.1202   5
   5  -3   3 1017.75 61.3336   1
   5  -3   3 1100.23 36.9617   7
   5   3  -3 1073.18 36.0156   5
   5  -3   3 1098.55 35.8232   4
   5  -3   3 1151.81 62.1810   1
   5   3  -3 1078.60 33.9921   6
   5   3  -3 1045.97 34.6615   8
  -5   3   3 1064.17 38.9848   2
   5   3  -3 1073.80 34.6588   3
   5  -3   3 1074.04 35.0990   6
   5   3  -3 1016.76 34.5424   4
   5  -3  -3 1073.17 37.4964   7
   5  -3  -3 1080.51 34.8383   8
   5   3   3 1070.66 34.3734   3
   5  -3  -3 1110.09 35.6421   5
  -5   3  -3 1104.37 41.1159   2
   5   3   3 1113.37 34.3085   6
   5  -3  -3 1118.20 35.7470   6
   5   3   3 1049.11 34.3518   4
   5  -3  -3 1093.98 36.4322   4
   6   3  -3 72.1886 7.78612   6
   6  -3   3 75.0524 9.01439   6
  -6   3   3 57.4674 10.1030   2
   6  -3   3 69.0109 9.97493   4
   6   3  -3 69.5398 9.73694   4
   6   3  -3 84.8667 9.26426   3
   6   3  -3 69.6978 10.0331   8
   6  -3   3 94.3559 11.9435   7
   6   3   3 76.4365 9.62503   3
  -6   3  -3 71.9652 11.1321   2
   6   3   3 72.5529 9.19105   4
   6  -3  -3 66.8516 11.6144   7
   6   3   3 79.4235 7.97485   6
   6  -3  -3 80.3189 11.7046   5
   6  -3  -3 92.0783 9.61296   6
   7   3  -3 7.54196 3.98413   6
   7  -3   3 13.5064 5.12086   6
   7   3  -3 6.80423 4.28827   3
   7  -3   3 17.5450 6.43095   4
   7  -3   3 10.5750 6.39223   7
   7   3  -3 1.36435 5.99468   4
   7   3  -3 10.4536 5.73165   8
   7   3   3 14.0960 4.79273   3
   7  -3  -3 19.2731 6.54395   5
   7   3   3 6.78676 3.75363   6
   7   3   3 13.0790 5.75930   4
   7  -3  -3 17.7735 7.33371   7
   7  -3  -3 10.7756 6.10257   4
   7  -3  -3 11.4449 5.83328   6
   8  -3   3 19.8051 5.45739   4
   8  -3   3 23.8512 4.87818   6
   8   3  -3 11.4860 4.01233   3
   8   3  -3 16.2999 4.28521   6
   8  -3  -3 11.6170 4.26742   6
   8  -3  -3 12.0168 4.83145   7
   8   3   3 15.4075 3.93167   6
   8  -3  -3 20.2555 6.17454   4
   9  -3   3 12.0155 2.82594   6
   9  -3  -3 13.4717 4.81767   4
   0   4  -3 183.663 11.8110   2
   0   4  -3 191.613 30.3175   1
   0   4   3 203.094 31.0243   1
   1   4  -3 1207.31 39.0683   2
  -1   4   3 1182.85 40.0024   2
   1   4  -3 1229.62 63.3462   1
  -1   4   3 1166.96 64.9131   1
   1   4   3 1195.73 61.6152   1
   1   4   3 1183.22 39.4393   2
  -1   4  -3 1205.19 40.5356   2
   2  -4   3 541.494 47.2498   1
  -2   4   3 516.589 21.9665   2
   2   4  -3 459.206 18.3958   2
   2   4  -3 551.481 38.6165   1
  -2   4   3 454.909 62.2241   1
   2   4   3 490.919 20.3550   2
  -2   4  -3 526.112 22.6701   2
   2   4   3 521.150 38.6582   1
  -3   4   3 27.1822 6.22914   2
   3  -4   3 53.6948 21.5116   1
  -3   4  -3 36.5651 7.75871   2
   3   4   3 26.5968 12.9173   1
   4  -4   3 31.5979 6.39937   6
   4   4  -3 50.9084 6.78310   8
   4  -4   3 37.8995 6.81457   7
  -4   4   3 47.6218 8.48165   2
   4  -4   3 44.8053 20.6746   1
   4  -4   3 38.6319 7.81751   4
   4  -4   3 53.1112 6.03001   9
   4   4  -3 46.8802 7.10140   6
   4  -4  -3 47.4964 8.20352   4
   4  -4  -3 44.8554 8.22233   7
   4   4   3 34.1387 13.3127   1
  -4   4  -3 36.5312 9.07363   2
   4  -4  -3 61.3548 20.4683   1
   4   4   3 44.3379 5.92350   6
   4  -4  -3 23.3341 23.9511   1
   4  -4  -3 38.2628 5.88268   9
   4   4   3 48.6512 6.86359   3
   4  -4  -3 46.7802 7.08194   6
   4  -4  -3 42.5255 6.72433   5
   5   4  -3 512.630 19.2529   6
  -5   4   3 557.445 26.4985   2
   5  -4   3 535.810 23.0870   7
   5   4  -3 572.418 23.7581   8
   5  -4   3 587.254 49.6189   1
   5   4  -3 550.232 20.7568   3
   5  -4   3 540.061 21.1563   6
   5  -4  -3 526.950 22.5534   4
   5  -4  -3 505.969 17.6287   9
   5   4   3 519.604 20.9128   8
   5  -4  -3 531.075 37.7223   1
   5  -4  -3 545.002 21.4259   6
  -5   4  -3 522.724 27.1374   2
   5  -4  -3 474.679 45.0880   1
   5  -4  -3 503.163 23.2315   7
   5   4   3 539.237 19.7280   6
   5  -4  -3 542.028 22.0170   5
   5   4   3 529.401 20.4883   3
   5   4   3 490.290 19.7377   4
   6  -4   3 25.2327 5.87551   6
   6   4  -3 25.4690 8.65104   4
   6  -4   3 25.6579 6.97800   7
   6  -4   3 41.8149 7.58860   4
   6   4  -3 21.0617 4.75491   6
   6   4  -3 42.5025 7.35395   8
  -6   4   3 29.7180 9.94891   2
   6   4  -3 29.9273 6.18225   3
  -6   4  -3 30.1501 8.81116   2
   6   4   3 31.4015 5.34484   6
   6   4   3 28.9803 6.33276   3
   6  -4  -3 38.9859 8.43863   4
   7   4  -3 97.4518 8.16136   6
   7  -4   3 106.161 9.80910   6
   7  -4   3 97.1367 10.3342   7
   7  -4   3 98.3516 10.7106   4
   7   4  -3 110.833 9.50815   3
   7   4  -3 84.4809 9.90115   8
   7   4   3 98.7486 8.66284   3
   7  -4  -3 115.327 11.8425   7
   7  -4  -3 116.162 11.5930   4
   7   4   3 100.604 8.24064   6
   7  -4  -3 106.056 9.90229   6
   8  -4   3 20.1198 4.22016   6
   8  -4   3 13.4011 4.64808   4
   8   4  -3 9.16314 3.96976   3
   8  -4  -3 7.14549 4.33293   7
   8   4   3 18.2128 3.92523   6
   8  -4  -3 12.9223 5.08443   4
   8  -4  -3 12.1479 4.54500   6
   9  -4   3 6.78197 2.61180   6
   9  -4  -3 3.26571 2.85523   4
   9  -4  -3 -0.8369 2.43434   6
   0   5  -3 1063.02 67.7012   1
   0   5  -3 1107.22 39.3906   2
   0   5   3 1072.49 38.9623   2
   0   5   3 1114.15 67.3600   1
   1   5  -3 123.986 28.8054   1
  -1   5   3 120.393 11.4300   2
   1   5  -3 97.8528 10.5989   2
  -1   5   3 131.953 31.9242   1
   1   5   3 106.252 25.5345   1
   1   5   3 114.412 10.7503   2
  -1   5  -3 113.999 11.4996   2
  -2   5   3 12.3653 5.41528   2
   2  -5   3 24.6238 19.9265   1
   2   5  -3 15.4856 5.84139   2
  -2   5   3 15.7112 33.8037   1
   2   5  -3 34.0550 16.6950   1
   2   5   3 16.5817 6.23084   2
   2   5   3 22.6482 15.6623   1
   2  -5  -3 29.0070 8.18032   9
  -2   5  -3 21.7337 6.33794   2
   3  -5   3 235.608 42.5752   1
  -3   5   3 260.665 17.2454   2
   3   5  -3 242.718 12.3784   3
   3  -5   3 257.407 14.7995   7
   3  -5   3 243.272 11.4128   9
   3  -5   3 240.270 13.0649   6
   3   5   3 269.509 36.9473   1
   3  -5  -3 254.488 13.6860   5
   3  -5  -3 232.264 15.2499   4
  -3   5  -3 246.703 19.2283   2
   3  -5  -3 235.531 11.4558   9
   4   5  -3 132.026 9.93497   3
   4   5  -3 97.0406 8.62536   6
  -4   5   3 131.046 13.9344   2
   4  -5   3 99.6699 11.8771   4
   4  -5   3 127.689 34.2982   1
   4  -5   3 118.951 10.4219   6
   4  -5   3 114.006 11.7448   7
   4   5  -3 108.287 9.88886   8
   4  -5   3 135.665 8.71199   9
   4  -5  -3 137.385 12.7684   7
  -4   5  -3 139.344 14.5341   2
   4  -5  -3 75.7219 25.0295   1
   4  -5  -3 140.764 11.1303   6
   4  -5  -3 141.904 11.2427   5
   4  -5  -3 106.115 12.2802   4
   4   5   3 122.945 9.08558   6
   4   5   3 112.816 10.0528   3
   4   5   3 97.1499 10.1658   8
   4   5   3 169.347 30.0188   1
   4  -5  -3 121.110 8.44165   9
   5  -5   3 638.049 24.7199   4
   5   5  -3 657.447 24.6151   8
   5  -5   3 620.272 58.3996   1
  -5   5   3 653.386 31.7719   2
   5   5  -3 618.833 24.2827   3
   5   5  -3 638.239 22.8775   6
   5  -5   3 703.507 26.6954   7
   5  -5   3 668.966 24.7876   6
   5   5   3 651.845 23.4467   6
   5  -5  -3 682.003 26.0181   5
  -5   5  -3 636.324 32.4277   2
   5   5   3 645.435 24.2450   3
   5  -5  -3 580.885 60.3085   1
   5  -5  -3 675.320 27.1111   7
   5  -5  -3 690.635 25.7367   6
   5   5   3 675.992 24.3969   8
   5  -5  -3 653.396 21.8572   9
   5  -5  -3 664.476 51.9189   1
   5  -5  -3 677.382 25.9656   4
   6  -5   3 33.9653 6.76039   4
   6  -5   3 40.6158 6.70778   6
   6   5  -3 36.4950 9.53028   3
   6  -5   3 42.5835 10.8617   7
   6   5  -3 21.7983 5.89093   8
   6  -5   3 19.2350 13.2924   1
   6  -5   3 10.7387 15.9458   1
  -6   5   3 33.0873 11.8112   2
   6  -5  -3 42.2851 8.48287   4
   6  -5  -3 37.9434 9.58744   6
   6   5   3 28.3943 6.94597   3
  -6   5  -3 29.6839 10.3118   2
   6  -5  -3 28.3238 9.62170   7
   6   5   3 30.8129 5.49312   6
   7  -5   3 3.81936 5.00128   4
   7   5  -3 2.70819 4.13071   3
   7   5  -3 0.87984 5.44575   8
   7  -5   3 5.37844 4.82035   6
   7  -5  -3 -1.3546 5.07408   4
   7  -5  -3 -3.2358 4.42691   6
   7  -5  -3 7.71850 5.68174   7
   7   5   3 -5.1877 4.33750   3
   8   5  -3 37.4168 5.02865   3
   8  -5   3 35.8683 5.96406   4
   8  -5   3 37.7703 5.40485   6
   8  -5  -3 43.3043 5.74529   4
   8  -5  -3 51.3499 6.50969   6
   0   6  -3 174.397 37.2453   1
   0   6  -3 205.596 15.9147   2
   0   6   3 253.606 45.2187   1
   0   6   3 208.868 15.9888   2
  -1   6   3 370.378 21.0873   2
   1  -6   3 329.254 55.1023   1
   1   6  -3 359.029 20.5715   2
  -1   6   3 377.292 60.0256   1
   1   6  -3 304.517 46.7215   1
   1  -6   3 344.983 15.6840   9
   1  -6  -3 353.808 16.5422   9
  -1   6  -3 361.986 21.1192   2
   1   6   3 331.406 20.2372   2
   1   6   3 424.328 56.5514   1
   2  -6   3 45.1506 30.1905   1
  -2   6   3 55.7868 10.9179   2
   2  -6   3 53.3139 7.83820   9
   2   6   3 43.7447 9.89892   2
   2   6   3 29.6965 19.3685   1
  -2   6  -3 38.7887 8.76938   2
   2  -6  -3 59.2561 7.05523   9
   3  -6   3 297.713 15.9980   7
  -3   6   3 291.172 20.2575   2
   3  -6   3 279.457 14.7833   6
   3   6  -3 264.694 14.0549   3
   3  -6   3 304.355 13.6474   9
   3  -6  -3 266.085 16.5513   7
   3   6   3 232.327 38.6272   1
  -3   6  -3 279.744 20.5611   2
   3  -6  -3 237.099 16.9892   4
   3  -6  -3 299.975 13.7957   9
   4   6  -3 92.7093 10.1339   3
   4  -6   3 80.1646 11.1095   7
   4  -6   3 113.241 13.4491   4
  -4   6   3 110.741 15.1917   2
   4  -6   3 56.0619 29.8704   1
   4   6  -3 107.888 9.81671   8
   4  -6   3 98.1554 10.6659   6
   4  -6   3 99.0563 8.50027   9
   4  -6  -3 39.0056 26.2297   1
  -4   6  -3 69.4565 12.2499   2
   4  -6  -3 79.9061 12.5903   4
   4   6   3 118.297 28.3559   1
   4  -6  -3 74.1097 9.97647   6
   4  -6  -3 108.430 8.42104   9
   4  -6  -3 120.081 12.6284   7
   4   6   3 105.172 10.4973   3
   5  -6   3 629.631 24.4627   4
   5  -6   3 664.679 24.6370   6
  -5   6   3 658.035 33.9273   2
   5   6  -3 623.693 24.2821   3
   5   6  -3 624.144 24.5262   8
   5  -6   3 681.573 25.9829   7
  -5   6  -3 672.134 34.7990   2
   5   6   3 649.832 24.4055   3
   5   6   3 606.352 23.9300   8
   5  -6  -3 593.014 89.8970   1
   5  -6  -3 690.974 25.9927   6
   5  -6  -3 660.832 22.3405   9
   5  -6  -3 658.583 25.5375   4
   5  -6  -3 634.165 26.0453   7
   6  -6   3 136.565 12.2657   4
   6  -6   3 165.592 11.5010   6
   6   6  -3 145.732 10.9514   3
   6   6  -3 146.557 11.4570   8
   6  -6   3 150.054 26.4040   1
   6  -6   3 88.1635 32.8451   1
   6  -6  -3 155.863 12.5710   4
  -6   6  -3 101.316 16.5240   2
   6  -6  -3 174.785 13.1259   7
   6   6   3 168.570 11.5783   3
   6   6   3 132.754 11.7293   8
   6  -6  -3 163.372 12.2492   6
   7  -6   3 355.338 15.3700   4
   7  -6   3 374.150 15.3986   6
   7   6  -3 413.832 16.6251   3
   7   6  -3 354.032 14.5509   8
   7  -6  -3 414.558 18.6594   7
   7   6   3 367.936 14.4327   3
   7  -6  -3 359.368 16.1177   4
   7  -6  -3 317.001 18.5527   6
   8   6  -3 -3.3235 2.57101   3
   8  -6   3 1.95029 2.76588   6
   8  -6  -3 -3.2295 3.82861   6
   8  -6  -3 -1.5597 3.58979   4
   0  -7   3 40.5113 7.53014   9
   0  -7  -3 25.8725 6.52461   9
   0  -7   3 16.5524 43.3621   1
   0   7   3 32.3490 27.2827   1
   0   7   3 38.3396 9.34350   2
   1  -7   3 459.562 18.9148   9
  -1   7   3 454.155 26.1934   2
  -1   7   3 320.173 61.6108   1
   1   7  -3 445.383 26.4259   2
   1  -7   3 460.508 75.7648   1
  -1  -7  -3 417.966 20.8010   9
   1   7   3 447.385 25.9780   2
   1  -7  -3 442.751 18.7497   9
   1   7   3 502.453 68.7992   1
  -1   7  -3 480.062 27.0100   2
  -2   7   3 715.258 34.6592   2
   2   7   3 749.855 67.9230   1
  -2   7  -3 666.692 34.3529   2
   2  -7  -3 695.203 25.5126   9
   2   7   3 666.565 41.0251   2
   3  -7   3 104.651 41.2803   1
   3  -7   3 79.2072 8.63041   9
   3   7  -3 74.1397 11.4098   5
   3  -7   3 67.8261 10.8435   6
  -3   7   3 60.2042 11.4533   2
   3   7  -3 88.2990 9.63923   3
  -3   7  -3 106.856 16.9191   2
   3  -7  -3 81.1632 17.3294   7
   3  -7  -3 78.7280 17.8449   4
   3  -7  -3 25.2458 26.8008   1
   3   7   3 81.6772 30.0523   1
   3   7   3 73.8211 9.22520   3
   4  -7   3 349.664 15.9878   9
   4  -7   3 372.401 63.7893   1
   4  -7   3 345.351 17.0910   6
   4   7  -3 356.185 16.8676   3
  -4   7   3 341.488 25.1250   2
   4   7  -3 355.230 17.0231   8
   4  -7  -3 372.497 64.2360   1
   4  -7  -3 350.333 17.9235   7
   4  -7  -3 361.703 15.7801   9
   4   7   3 345.039 16.6205   8
   4   7   3 377.787 17.1096   3
  -4   7  -3 346.936 25.4700   2
   4  -7  -3 354.632 17.9400   6
   5  -7   3 17.7685 28.5544   1
   5   7  -3 72.3122 9.15818   8
   5  -7   3 73.1044 10.0026   6
  -5   7   3 89.6029 20.4169   2
   5   7  -3 64.3970 8.00390   3
   5   7   3 65.8678 9.33306   3
   5  -7  -3 63.5588 8.85186   4
   5  -7  -3 39.6390 28.5280   1
   5  -7  -3 64.7524 7.50883   9
   5  -7  -3 65.3890 10.2024   7
   5  -7  -3 49.2734 7.61899   6
  -5   7  -3 66.5831 18.0085   2
   5   7   3 79.3804 9.81146   8
   6   7  -3 126.889 9.67514   3
   6  -7   3 99.7856 12.2976   4
   6   7  -3 146.518 10.1041   8
   6  -7   3 128.099 10.1258   6
   6  -7  -3 109.956 10.2234   6
   6  -7  -3 130.369 10.3122   7
   6   7   3 108.749 9.30810   3
   6   7   3 107.185 14.4677   8
   6  -7  -3 138.445 12.4983   4
   7  -7   3 69.1674 6.98612   6
   7   7  -3 79.5483 6.43699   3
   7  -7  -3 77.1488 7.99538   4
   7  -7  -3 64.4941 7.22655   6
   7   7   3 77.5645 6.60359   3
   0   8   3 77.4453 44.6832   1
   0  -8   3 79.3153 9.60535   9
   0   8  -3 48.4730 13.6009   2
   0  -8  -3 70.6184 10.9268   9
   0   8   3 46.2960 12.7182   2
   1   8  -3 968.161 64.6084   2
   1  -8   3 1042.07 35.2946   9
   1  -8   3 1063.27 129.882   1
  -1  -8  -3 1075.00 36.7417   9
  -1   8   3 747.905 103.662   1
  -1   8   3 1091.58 47.3651   2
   1  -8  -3 1121.75 36.1234   9
   1   8   3 1015.95 46.7666   2
   1   8   3 1121.21 93.3270   1
  -1   8  -3 1040.05 46.6461   2
   2  -8   3 724.291 26.9419   9
   2  -8   3 511.474 81.9722   1
   2   8   3 738.831 73.7813   1
   2  -8  -3 734.983 26.9763   9
  -2   8  -3 865.902 47.9958   2
   3  -8   3 55.6951 8.60692   9
  -3   8   3 61.5923 14.7016   2
   3   8  -3 54.5980 8.78354   3
   3  -8   3 37.9244 7.71244   6
  -3   8  -3 44.0060 13.0215   2
   3   8   3 44.7968 6.91068   3
   3  -8  -3 56.1744 8.26194   9
   4   8  -3 57.2921 8.85722   3
   4  -8   3 36.3855 5.61729   9
   4   8  -3 46.1492 6.80028   8
  -4   8   3 39.4803 14.9871   2
   4  -8   3 17.8553 35.0775   1
   4  -8   3 46.3891 7.52385   6
   4   8   3 32.2526 5.69445   8
   4  -8  -3 35.1809 5.44969   9
   4  -8  -3 35.7317 36.2714   1
  -4   8  -3 76.1154 18.0373   2
   5   8  -3 79.6869 8.61070   3
   5   8  -3 72.3315 8.32917   8
   5  -8   3 67.2937 9.94207   6
   5   8   3 83.8641 9.03078   8
   5  -8  -3 70.3657 6.92399   9
   5  -8  -3 82.8509 10.3567   6
   5   8   3 66.5818 8.44508   3
   6   8  -3 12.6314 4.17003   8
   6  -8   3 13.1045 5.10842   6
   6  -8  -3 14.8734 5.07018   6
   6   8   3 15.3232 4.61832   3
   7   8  -3 7.17200 2.39062   3
   7  -8  -3 7.11607 3.37192   6
   0   9  -3 284.572 30.9706   2
   0   9   3 264.905 29.4446   2
   0  -9   3 328.512 17.1549   9
   0  -9  -3 282.967 15.8880   9
  -1   9   3 100.614 16.3102   2
   1   9   3 97.0794 42.7499   1
   1  -9  -3 68.6481 11.2713   9
  -1   9  -3 92.2602 17.3000   2
   2  -9   3 98.0800 12.4912   6
   2  -9   3 141.371 72.3149   1
  -2   9   3 60.4309 15.9222   2
   2   9  -3 74.4748 9.65236   3
   2  -9   3 68.2744 9.61562   9
   2  -9  -3 69.8407 9.31243   9
  -2   9  -3 65.9389 15.7377   2
   2  -9  -3 13.4944 56.3063   1
   3  -9   3 115.376 12.2786   6
   3   9  -3 145.802 10.6836   3
   3  -9   3 145.182 10.6882   9
   3  -9   3 105.606 66.2460   1
  -3   9   3 97.5889 17.6981   2
   3   9  -3 151.085 10.6636   8
   3   9   3 136.562 10.6340   3
   3  -9  -3 147.612 10.4272   9
   3  -9  -3 125.921 10.8146   6
  -3   9  -3 111.655 18.9939   2
   4  -9   3 80.8986 7.77448   9
   4   9  -3 77.5572 8.46009   8
   4  -9   3 68.1127 10.9545   6
   4   9  -3 85.1859 8.65843   3
   4   9   3 77.8137 8.51762   3
   4  -9  -3 60.0355 7.06764   9
   4   9   3 75.1922 8.33772   8
   4  -9  -3 89.1645 9.87111   6
   5   9  -3 193.881 10.1360   8
   5  -9   3 176.123 11.9995   6
   5   9  -3 207.503 10.2202   3
   5   9   3 191.675 10.0230   3
   5  -9  -3 199.635 11.0240   6
   5   9   3 176.292 9.75058   8
   6   9  -3 33.6946 5.61932   3
   6   9   3 39.2485 5.12931   3
   6  -9  -3 34.8382 4.37408   6
   0 -10  -3 104.485 10.7997   9
   0 -10   3 121.926 12.2527   9
   1 -10   3 86.1686 10.2577   9
   1  10  -3 77.2611 8.87573   3
   1 -10  -3 82.9504 9.56694   9
  -1 -10   3 82.3871 11.7103   9
   2  10  -3 51.1231 8.03290   3
   2 -10   3 39.1338 6.27560   9
   2  10   3 39.4122 6.50195   3
   2 -10  -3 40.5295 5.97698   9
   3  10  -3 19.0890 4.21920   8
   3  10  -3 24.9498 5.25049   3
   3 -10   3 25.7493 5.50106   9
   3  10   3 24.2042 5.01235   3
   3  10   3 28.4969 7.65778   8
   3 -10  -3 16.9141 4.00893   9
   3 -10  -3 31.4541 6.57481   6
   4  10  -3 8.76786 3.88650   8
   4  10  -3 7.38742 4.22254   3
   4  10   3 5.90244 3.81386   8
   4 -10  -3 6.50627 4.56906   6
   4 -10  -3 6.09682 3.37449   9
   4  10   3 9.98320 4.21935   3
   5  10  -3 121.880 7.12762   3
   5  10  -3 108.234 6.56390   8
   5  10   3 117.814 6.63744   3
   5 -10  -3 98.7907 9.50436   6
   0 -11  -3 86.6094 8.89690   9
   0  11  -3 84.8704 7.99199   3
   0 -11   3 92.7245 10.0817   9
   1 -11   3 3.62024 4.56891   9
   1  11  -3 5.75698 4.17171   3
  -1 -11  -3 -6.2447 6.94459   9
   1 -11  -3 9.37174 4.48875   9
   1  11   3 1.85788 3.55602   3
   1 -11  -3 7.39740 6.10255   6
  -1  11  -3 10.8493 4.49337   3
   2  11  -3 0.41008 3.69691   3
   2  11  -3 2.46744 2.99274   8
   2 -11  -3 2.11523 3.73574   9
   2 -11  -3 3.89067 5.36937   6
   2  11   3 1.95811 3.89588   3
   3  11  -3 97.8262 6.79881   3
   3  11  -3 86.7020 6.36509   8
   3 -11  -3 91.3786 6.26836   9
   3  11   3 95.1744 6.60613   3
   3  11   3 89.1105 6.58894   8
   4  11  -3 32.8215 4.45694   8
   4  11  -3 22.4101 3.22454   3
   0  12   3 258.450 9.99179   3
   0  12  -3 242.419 9.81423   8
   0  12  -3 264.335 9.66047   3
   1  12  -3 67.1472 5.26779   8
  -1  12   3 68.9315 5.55858   3
   1  12  -3 60.0635 5.10142   3
   1  12   3 77.7048 5.37200   3
  -1  12  -3 78.8923 8.42939   3
   1 -12  -3 67.1808 5.94005   9
  -1  12  -3 74.5157 5.64352   8
   1  12   3 64.1593 5.02785   8
   2  12  -3 115.088 5.81799   8
   2  12  -3 113.124 5.79853   3
  -2  12   3 106.881 8.00227   3
   2  12   3 118.270 6.17985   3
   2  12   3 107.831 5.82578   8
   0   0  -4 597.823 18.3803   2
   0   0   4 610.219 27.6789   1
  -1   0  -4 4574.76 121.812   2
   1   0  -4 4320.25 128.538   1
   1   0   4 4496.58 136.079   1
  -2   0  -4 447.598 15.9010   2
   2   0   4 436.268 26.7380   1
   3   0   4 2758.55 94.8951   1
  -3   0   4 2658.68 73.0755   2
  -3   0  -4 2708.87 77.1999   2
   4   0   4 854.436 44.1235   1
  -4   0  -4 846.320 29.2656   2
   4   0   4 857.975 41.7282   1
   5   0  -4 449.518 19.4105   4
   5   0   4 482.713 20.3531   7
   5   0  -4 443.636 21.4647   7
  -5   0  -4 492.314 20.4331   2
   5   0  -4 478.334 18.8671   5
   5   0   4 481.680 19.0574   4
   5   0  -4 446.719 18.0560   8
   5   0  -4 469.047 18.4777   6
   5   0  -4 483.401 18.0775   3
   5   0   4 477.360 18.2130   6
   6   0  -4 455.944 21.4791   7
   6   0  -4 429.985 18.9107   5
   6   0   4 450.947 19.9166   7
   6   0   4 435.959 19.0666   4
   6   0   4 446.128 18.0947   6
   6   0  -4 418.978 18.8027   8
   6   0  -4 435.608 19.5468   4
   6   0  -4 446.805 18.3392   6
   6   0   4 426.972 17.4088   3
   6   0  -4 447.828 17.9310   3
  -6   0  -4 432.229 20.3760   2
   7   0   4 1.30058 4.79928   4
   7   0  -4 -2.3666 5.65160   5
   7   0  -4 -3.1538 3.87840   6
   7   0  -4 -0.9343 5.28665   4
   7   0  -4 11.3451 8.18796   8
   7   0  -4 1.28972 4.40187   3
   7   0   4 2.47438 3.90848   6
   7   0   4 2.09623 6.05001   7
   7   0  -4 -3.0530 6.61155   7
   8   0  -4 -3.7455 5.17596   4
   8   0  -4 2.08244 5.36754   5
   8   0   4 2.31453 3.03253   6
   8   0  -4 5.47672 5.82508   7
   8   0   4 5.64601 4.89196   4
   8   0  -4 -3.6478 3.43084   6
   9   0   4 33.0371 4.20920   6
   9   0  -4 32.4336 4.56009   6
   9   0  -4 34.8659 5.80080   4
   0   1  -4 5361.78 151.980   2
   0  -1  -4 5881.33 152.437   2
   0   1   4 5848.16 166.212   1
   0  -1   4 5433.72 167.169   1
   0   1   4 5572.73 152.265   2
  -1  -1  -4 8947.57 234.271   2
   1  -1   4 8798.80 253.110   1
  -1   1   4 8504.28 233.581   2
   1   1  -4 8501.82 232.191   2
   1   1   4 8871.57 249.611   1
  -1   1  -4 8579.82 234.578   2
   1  -1  -4 8298.84 245.958   1
   1   1   4 9056.98 234.831   2
  -2  -1  -4 9305.76 255.095   2
   2  -1   4 9544.26 277.331   1
  -2   1   4 9236.49 253.958   2
   2   1   4 9231.15 254.515   2
  -2   1  -4 9807.94 256.036   2
   2   1   4 9594.95 272.136   1
   2  -1  -4 9487.45 264.756   1
   3  -1   4 563.979 37.3191   1
  -3  -1  -4 584.042 20.7257   2
  -3   1   4 595.165 19.1096   2
   3  -1   4 578.728 36.5071   1
   3  -1  -4 568.946 22.4992   1
   3   1   4 589.427 32.6075   1
   3  -1  -4 628.225 23.4368   1
  -4   1   4 533.007 18.8892   2
   4  -1   4 592.581 37.2715   1
   4  -1   4 563.543 37.3691   1
  -4  -1  -4 563.929 21.2891   2
  -4   1  -4 585.034 22.4117   2
   4   1   4 549.215 31.1513   1
  -5  -1  -4 77.1314 8.00687   2
   5   1  -4 90.0435 8.37884   6
   5  -1   4 99.0241 15.0546   1
   5   1  -4 100.837 10.5072   4
   5   1  -4 91.0857 11.0751   7
   5  -1   4 99.5284 8.71238   4
  -5   1   4 94.6586 6.75560   2
   5  -1   4 103.975 8.49277   6
   5  -1   4 99.7001 11.1751   7
   5  -1   4 85.7224 14.8786   1
   5   1  -4 86.8791 8.39260   3
   5  -1  -4 83.3350 9.49944   8
   5  -1  -4 81.3537 8.66599   6
   5   1   4 92.7630 7.72209   6
   5  -1  -4 97.0444 8.58891   3
  -5   1  -4 86.2690 9.15078   2
   5  -1  -4 87.1211 9.14792   5
   5  -1  -4 93.3779 10.7213   7
   5   1   4 86.1394 11.8171   7
   5  -1  -4 102.740 10.7139   4
   5   1   4 104.948 9.56500   4
   6  -1   4 1275.90 41.8355   7
   6  -1   4 1293.85 40.0972   6
   6  -1   4 1258.56 40.8235   4
   6  -1   4 1164.64 38.1688   3
   6   1  -4 1243.66 40.6897   5
   6   1  -4 1272.28 39.6864   3
   6   1  -4 1254.54 42.0833   7
   6   1  -4 1297.01 39.9897   6
   6   1  -4 1251.99 40.7090   4
  -6  -1  -4 1270.10 42.2164   2
   6  -1  -4 1279.99 39.4959   3
   6  -1  -4 1275.28 42.9888   7
  -6   1  -4 1312.36 44.5844   2
   6   1   4 1146.87 38.3202   3
   6  -1  -4 1256.34 41.4004   4
   6  -1  -4 1271.81 40.3586   6
   6  -1  -4 1277.80 40.6924   5
   6   1   4 1205.02 42.0964   7
   6   1   4 1263.35 39.7962   6
   6   1   4 1280.82 40.5181   4
   7  -1   4 114.833 13.8954   6
   7  -1   4 145.429 18.0809   7
   7  -1   4 131.177 14.7583   4
   7   1  -4 147.238 11.4416   6
   7   1   4 142.980 14.3218   4
   7  -1  -4 136.082 17.5944   5
   7  -1  -4 152.290 16.8986   7
   7  -1  -4 100.161 15.8605   4
   7  -1  -4 108.256 11.1508   6
   7  -1  -4 116.627 12.8525   3
   8   1  -4 246.560 11.9390   6
   8   1  -4 242.513 11.8811   3
   8   1  -4 260.654 13.4941   4
   8  -1   4 245.585 12.1474   6
   8  -1   4 244.483 13.0591   4
   8  -1  -4 237.651 14.7768   7
   8   1   4 240.105 11.9831   6
   8   1   4 245.515 12.8902   4
   8  -1  -4 246.557 13.8376   4
   8  -1  -4 240.420 12.3508   6
   8  -1  -4 271.390 18.3507   5
   9   1  -4 50.8433 6.12422   4
   9  -1   4 60.9503 6.12050   4
   9  -1   4 59.8642 5.08410   6
   9   1  -4 53.5722 4.68817   6
   9  -1  -4 60.8092 5.22242   6
   9  -1  -4 56.6257 6.52052   4
   9   1   4 64.1376 5.02820   6
   0  -2   4 1348.68 58.7210   1
   0   2   4 1381.89 55.9820   1
   0   2  -4 1362.76 40.4638   2
   0   2   4 1345.61 40.6885   2
  -1   2   4 2823.25 100.060   1
   1  -2   4 2950.08 105.787   1
   1   2  -4 2893.49 81.4257   2
  -1   2   4 2988.65 82.8029   2
  -1   2  -4 2960.77 83.4865   2
   1   2   4 3032.31 100.644   1
   1   2   4 2958.40 82.8576   2
   2  -2   4 2936.78 106.192   1
  -2  -2  -4 2779.33 79.7141   2
  -2   2   4 2721.99 79.2014   2
   2  -2  -4 2693.49 96.6490   1
  -2   2  -4 2870.81 80.8477   2
   2   2   4 2701.11 78.7730   2
   2   2   4 2995.02 98.8237   1
  -3  -2  -4 10.5207 3.65723   2
   3  -2   4 10.0907 11.4723   1
   3  -2   4 1.40568 14.8871   1
   3   2   4 7.49178 8.01223   1
  -3   2  -4 11.2259 4.34932   2
   3  -2  -4 5.21968 8.33473   1
  -3  -2   4 5.83829 3.26048   2
  -4  -2  -4 170.386 10.6234   2
   4  -2   4 143.016 24.1687   1
   4  -2   4 167.307 29.5567   1
  -4   2   4 176.049 10.4240   2
   4  -2  -4 177.942 14.0506   1
   4   2   4 182.986 18.5142   1
   4  -2  -4 170.023 13.9550   1
  -4   2  -4 190.340 12.4825   2
   5   2  -4 301.282 15.3400   4
  -5   2   4 306.326 15.2793   2
   5  -2   4 307.391 16.2072   7
   5  -2   4 315.998 28.5081   1
   5   2  -4 265.275 15.0206   5
   5  -2   4 287.261 29.1258   1
   5   2  -4 277.619 13.9418   8
   5  -2   4 306.223 14.8586   5
   5   2  -4 305.213 13.8287   6
   5  -2   4 316.569 14.0972   6
   5   2  -4 280.730 13.6745   3
   5  -2   4 312.824 14.7892   4
   5   2   4 317.269 13.7282   6
   5  -2  -4 296.232 14.2524   8
   5   2   4 283.436 14.1698   4
   5  -2  -4 297.842 14.3812   6
   5  -2  -4 309.372 13.6996   3
   5  -2  -4 281.646 15.1051   4
   5   2   4 278.996 17.8217   7
   5  -2  -4 295.115 14.3445   5
   5  -2  -4 281.995 17.1309   7
   6  -2   4 577.348 22.2187   6
   6   2  -4 574.652 22.0298   3
   6   2  -4 565.521 22.3751   4
   6  -2   4 592.274 23.1966   4
   6  -2   4 623.137 24.4348   7
   6   2  -4 579.664 22.1988   8
   6   2  -4 586.974 21.7019   6
   6   2  -4 532.547 21.8718   5
   6   2  -4 562.873 24.4698   7
  -6   2  -4 592.157 26.6644   2
   6  -2  -4 593.045 21.7948   3
   6   2   4 575.963 22.2001   4
   6   2   4 607.820 22.0044   6
   6  -2  -4 619.418 23.4066   6
   6   2   4 542.726 21.1804   3
   6  -2  -4 592.066 24.2660   4
   6  -2  -4 577.248 21.9624   8
   6  -2  -4 588.896 23.1292   5
   6  -2  -4 615.375 26.2127   7
   7   2  -4 65.4369 8.55713   3
   7   2  -4 91.1902 13.2404   7
   7   2  -4 68.1217 8.24393   6
   7  -2   4 63.6964 8.15604   6
   7   2  -4 62.9337 8.25200   4
   7   2  -4 76.1371 10.1449   8
   7   2  -4 60.1182 8.22729   5
   7  -2   4 81.6038 10.4476   7
   7  -2   4 72.1723 9.92386   4
   7   2   4 68.9354 9.06745   3
   7  -2  -4 86.8689 11.2058   4
   7   2   4 65.6689 9.50204   4
   7  -2  -4 95.8943 12.9210   7
   7   2   4 70.6699 7.98622   6
   7  -2  -4 78.8897 11.4205   5
   7  -2  -4 74.4377 9.44641   6
   8   2  -4 25.1953 6.72009   4
   8   2  -4 35.0513 5.12075   3
   8  -2   4 31.4171 6.07667   4
   8  -2   4 29.8341 5.09207   6
   8   2  -4 29.6498 4.63857   6
   8  -2  -4 27.2064 6.01450   4
   8   2   4 28.9619 4.58031   6
   8  -2  -4 40.5160 7.54514   7
   8  -2  -4 41.9070 6.24208   6
   9   2  -4 73.4215 4.96972   6
   9  -2   4 71.8266 6.34195   4
   9  -2   4 72.8575 5.52804   6
   9   2   4 78.6633 5.23633   6
   9  -2  -4 75.8466 6.40337   4
   9  -2  -4 77.8807 5.79810   6
   0   3   4 9160.15 273.798   1
   0   3  -4 9198.39 249.086   2
   0   3   4 9079.54 248.964   2
   1   3  -4 2943.31 105.780   1
   1   3  -4 2882.32 83.4492   2
   1  -3   4 3032.08 114.881   1
  -1   3   4 2860.33 108.456   1
  -1   3   4 2915.15 84.6379   2
   1   3   4 2948.52 84.4566   2
  -1   3  -4 2944.98 85.2805   2
   1   3   4 3088.28 107.088   1
  -2   3   4 4246.23 119.319   2
   2  -3   4 4336.05 154.002   1
   2   3   4 4401.89 142.459   1
  -2   3  -4 4271.11 120.533   2
   2  -3  -4 3874.65 146.996   1
   2   3   4 4217.67 118.309   2
  -3   3   4 810.074 28.8963   2
   3  -3   4 824.362 54.5351   1
   3   3   4 805.222 44.9343   1
   3  -3  -4 656.706 45.8641   1
  -3   3  -4 816.111 30.1019   2
   4  -3   4 80.3393 8.92284   5
  -4   3   4 94.6264 9.49329   2
   4  -3   4 91.3387 23.5143   1
   4  -3   4 84.6298 9.33161   4
   4   3  -4 82.0331 10.5990   3
   4   3  -4 76.7214 8.54761   8
   4  -3   4 72.3161 8.56064   6
  -4   3  -4 89.3489 10.0335   2
   4  -3  -4 83.4126 10.2977   4
   4   3   4 98.4252 17.9892   1
   4   3   4 79.0999 7.43634   6
   4  -3  -4 86.3638 11.1243   6
   4  -3  -4 92.6503 19.0533   1
   4  -3  -4 75.4700 11.2959   7
   4  -3  -4 71.0504 18.2741   1
   5   3  -4 20.1413 7.09437   4
   5  -3   4 15.8582 6.00074   4
   5   3  -4 1.25371 5.87848   5
   5   3  -4 16.3115 4.96949   3
   5  -3   4 4.49456 11.9503   1
   5  -3   4 11.7821 5.16708   6
   5   3  -4 7.64018 4.61629   8
  -5   3   4 7.56186 5.35810   2
   5  -3   4 2.21090 5.85323   7
   5  -3   4 4.07800 19.8877   1
   5  -3  -4 22.4287 5.57822   8
   5   3   4 12.3075 5.17774   3
   5  -3  -4 6.40087 5.17051   5
   5  -3  -4 7.18811 6.71296   7
   5  -3  -4 7.94735 6.75679   4
   5   3   4 15.1259 4.29898   6
   5   3   4 12.0323 4.97436   4
   5  -3  -4 10.3540 5.84119   6
  -5   3  -4 16.1879 7.20406   2
   6   3  -4 1.89514 5.64337   4
   6   3  -4 5.52747 4.69300   3
   6   3  -4 9.23087 8.75749   7
   6   3  -4 -2.8363 4.78685   8
  -6   3   4 10.8387 7.48019   2
   6  -3   4 4.64598 4.76672   6
   6   3  -4 0.83723 4.00372   6
   6  -3   4 3.80318 5.45061   4
   6  -3   4 -7.6647 5.63698   7
  -6   3  -4 -4.7324 5.21191   2
   6   3   4 0.08328 3.68687   6
   6  -3  -4 -3.9378 6.12075   5
   6   3   4 1.24578 5.33482   3
   6  -3  -4 4.84955 6.30120   4
   6  -3  -4 -2.0639 5.28839   6
   6  -3  -4 13.0540 7.37642   7
   6  -3  -4 7.00156 5.68317   8
   6   3   4 -1.7834 5.06856   4
   7   3  -4 251.396 13.3197   8
   7   3  -4 228.234 12.7723   3
   7  -3   4 218.908 12.3781   6
   7   3  -4 242.463 13.7663   4
   7   3  -4 234.947 11.9145   6
   7  -3   4 211.534 14.2267   7
   7  -3   4 236.850 13.9267   4
   7   3   4 214.954 11.7328   6
   7  -3  -4 229.396 13.4598   6
   7  -3  -4 234.553 14.7377   4
   7   3   4 229.092 13.1974   4
   7  -3  -4 225.008 15.9043   7
   7   3   4 204.743 11.9235   3
   7  -3  -4 212.352 14.2420   5
   8   3  -4 18.3311 4.48420   3
   8   3  -4 6.77270 3.57491   6
   8  -3   4 19.9773 5.03308   6
   8  -3   4 9.96206 4.45328   4
   8   3   4 15.3803 3.95099   6
   8  -3  -4 11.5931 4.67016   4
   8  -3  -4 11.1197 5.83809   7
   8  -3  -4 19.9764 5.31840   6
   9  -3   4 47.0511 4.25035   6
   9  -3   4 49.1952 4.97310   4
   9  -3  -4 45.7066 4.86306   6
   9  -3  -4 41.0944 5.73757   4
   0   4  -4 1273.79 41.8385   2
   0   4  -4 1283.75 67.9985   1
   0   4   4 1281.19 41.8760   2
   0   4   4 1197.51 64.1737   1
   1   4  -4 1045.74 57.6017   1
  -1   4   4 939.219 58.6351   1
   1  -4   4 1032.24 64.2986   1
   1   4  -4 985.384 33.7643   2
  -1   4   4 1005.91 35.1640   2
   1   4   4 1001.19 34.6123   2
   1   4   4 1018.30 56.0583   1
  -1   4  -4 1003.87 35.5491   2
  -2   4   4 757.491 29.1444   2
   2  -4   4 767.791 57.7213   1
  -2   4   4 650.275 58.1706   1
   2   4  -4 726.996 25.4396   2
  -2   4  -4 808.599 30.3463   2
   2   4   4 806.229 48.9523   1
   2   4   4 788.553 28.2430   2
  -3   4   4 24.5217 6.20275   2
   3  -4   4 21.7347 14.7054   1
  -3   4  -4 21.3834 6.44507   2
   3   4   4 15.8659 12.0488   1
   4   4  -4 88.5150 8.78698   3
   4  -4   4 94.8111 9.84251   6
   4   4  -4 82.3541 8.29976   6
   4  -4   4 88.8020 26.1838   1
   4  -4   4 110.357 10.5023   4
   4   4  -4 83.7523 8.66097   8
   4   4  -4 94.6700 14.2743   5
  -4   4   4 133.147 17.6808   2
   4  -4  -4 111.809 9.10070   6
   4  -4  -4 90.4171 11.3929   7
   4  -4  -4 96.1013 7.34585   9
   4  -4  -4 101.203 10.0745   5
   4   4   4 99.9684 7.87197   6
   4  -4  -4 84.8621 27.3018   1
   4   4   4 105.463 10.2008   3
   4  -4  -4 81.0212 22.3107   1
  -4   4  -4 90.9260 11.3960   2
   4  -4  -4 99.7756 9.97345   8
   4  -4  -4 88.8248 11.7707   4
   4   4   4 111.450 21.4496   1
   5  -4   4 754.039 26.5403   6
   5   4  -4 741.154 26.2204   5
  -5   4   4 741.821 32.1973   2
   5  -4   4 737.282 28.2955   7
   5   4  -4 743.756 26.4032   3
   5  -4   4 729.294 27.2514   4
   5  -4   4 778.268 59.0497   1
   5   4  -4 670.284 29.5668   8
   5   4  -4 727.048 24.9087   6
   5  -4  -4 743.125 41.3571   1
  -5   4  -4 772.764 34.2915   2
   5   4   4 743.933 25.4932   6
   5  -4  -4 775.081 28.2099   4
   5   4   4 754.284 26.4499   3
   5  -4  -4 734.098 29.0066   7
   5  -4  -4 724.558 23.1614   9
   5  -4  -4 748.237 27.0697   6
   5  -4  -4 783.651 27.8788   5
  -6   4   4 1.33813 8.64828   2
   6   4  -4 6.73008 5.15886   8
   6  -4   4 3.54891 5.76563   7
   6  -4   4 -3.1836 4.79703   6
   6   4  -4 8.40387 4.56130   6
   6  -4   4 -1.9464 8.90498   1
   6   4  -4 4.42434 5.20054   3
   6  -4   4 -7.1312 5.12398   4
   6   4   4 7.18035 5.67354   3
   6  -4  -4 0.38130 5.93163   5
   6  -4  -4 -0.9175 5.04577   6
   6  -4  -4 -6.3824 5.68002   4
   6   4   4 2.47532 3.72408   6
  -6   4  -4 -0.4100 7.01406   2
   6  -4  -4 3.15724 6.97185   7
   7  -4   4 3.76803 4.39209   6
   7   4  -4 -2.9399 4.75285   8
   7  -4   4 -0.8814 5.02602   7
   7   4  -4 1.69585 4.53633   3
   7   4  -4 -0.3140 3.66425   6
   7  -4   4 2.59729 4.60032   4
   7  -4  -4 -1.3228 5.02988   5
   7   4   4 4.62302 3.74599   6
   7  -4  -4 -2.3829 5.51834   4
   7  -4  -4 -3.4302 4.69716   6
   7  -4  -4 -1.7518 5.11569   7
   7   4   4 2.30029 4.36259   3
   8  -4   4 6.34931 4.71139   4
   8  -4   4 10.1207 3.61371   6
   8  -4  -4 10.1726 3.82338   6
   8  -4  -4 20.8274 5.60045   7
   9  -4   4 20.5811 2.90285   6
   9  -4  -4 20.6821 3.24936   4
   9  -4  -4 18.2636 2.95074   6
   0   5   4 403.075 41.5304   1
   0   5   4 412.543 20.5154   2
   0   5  -4 428.811 20.8565   2
  -1   5   4 687.531 58.5629   1
  -1   5   4 701.612 28.9537   2
   1   5  -4 660.194 27.3250   2
   1  -5   4 702.670 59.3301   1
  -1   5  -4 714.192 29.3422   2
   1   5   4 692.476 51.6179   1
   1   5   4 707.344 28.4235   2
   2   5  -4 4.20228 5.53648   2
   2  -5   4 6.00065 15.9719   1
   2  -5   4 7.29108 4.66316   9
  -2   5   4 -1.4304 4.00391   2
   2   5   4 7.36204 13.2972   1
   2   5   4 -2.1636 5.17013   2
  -2   5  -4 0.61231 5.34818   2
   2  -5  -4 5.94064 3.31581   9
   3   5  -4 508.415 19.1549   3
   3  -5   4 544.711 18.9158   9
   3  -5   4 517.326 20.2400   6
  -3   5   4 552.753 35.2095   2
   3  -5   4 612.225 57.3583   1
   3  -5  -4 465.604 21.4221   4
   3  -5  -4 509.885 18.6876   9
   3  -5  -4 501.289 19.9168   5
   3  -5  -4 509.863 22.5601   7
  -3   5  -4 565.750 35.7230   2
   3   5   4 539.543 44.9631   1
  -4   5   4 1416.70 50.9582   2
   4   5  -4 1365.06 42.7136   8
   4   5  -4 1276.38 40.5191   6
   4  -5   4 1370.96 41.1881   9
   4  -5   4 1340.23 43.6841   7
   4  -5   4 1333.97 42.1740   6
   4  -5   4 1408.93 91.4097   1
   4   5  -4 1262.16 41.5003   5
   4  -5   4 1310.06 42.3431   4
   4   5  -4 1329.47 42.2704   3
   4   5   4 1371.84 41.5160   6
  -4   5  -4 1386.80 51.9776   2
   4  -5  -4 1372.35 42.9612   5
   4   5   4 1441.29 74.5484   1
   4  -5  -4 1312.06 43.5840   4
   4  -5  -4 1397.03 44.5892   7
   4  -5  -4 1349.56 40.7827   9
   4   5   4 1335.77 42.0853   3
   4  -5  -4 1442.60 43.5168   6
   4  -5  -4 1398.03 85.5697   1
   5  -5   4 156.221 12.9232   7
  -5   5   4 125.925 14.6796   2
   5  -5   4 96.9935 29.1020   1
   5   5  -4 115.791 10.6154   8
   5   5  -4 141.895 10.9043   3
   5  -5   4 159.241 11.7639   6
   5  -5   4 157.309 11.8840   4
   5   5  -4 120.990 9.31219   6
   5  -5  -4 143.811 13.0790   5
   5  -5  -4 138.204 12.1913   6
   5   5   4 145.833 9.85464   6
   5  -5  -4 129.991 27.0991   1
   5  -5  -4 127.837 32.9798   1
   5   5   4 141.253 11.1119   3
   5  -5  -4 161.197 8.86337   9
   5  -5  -4 157.822 14.1343   7
   5  -5  -4 135.911 12.6503   4
  -5   5  -4 177.677 17.2109   2
   6  -5   4 234.429 13.4092   6
  -6   5   4 185.924 20.8028   2
   6  -5   4 181.031 32.5685   1
   6  -5   4 208.116 27.2717   1
   6  -5   4 223.828 14.5824   7
   6   5  -4 236.091 11.9393   6
   6  -5   4 228.173 14.1478   4
   6   5  -4 228.570 13.2185   3
   6   5  -4 224.507 13.6750   8
   6   5   4 212.670 13.2591   3
  -6   5  -4 176.436 19.3798   2
   6  -5  -4 248.980 15.3699   4
   6   5   4 221.657 12.0655   6
   6  -5  -4 235.290 15.6189   7
   6  -5  -4 243.225 14.6145   6
   6  -5  -4 238.953 14.3006   5
   7   5  -4 42.1265 8.01781   8
   7   5  -4 51.4513 6.77173   3
   7  -5   4 62.4088 8.37223   6
   7  -5   4 36.0161 6.26382   4
   7  -5  -4 44.6894 7.67364   4
   7   5   4 48.5889 6.65693   3
   7  -5  -4 55.5323 9.48891   7
   7  -5  -4 54.1719 7.63671   6
   8   5  -4 23.6852 3.63943   3
   8  -5   4 13.3270 3.70116   6
   8  -5   4 24.2048 4.32423   4
   8  -5  -4 23.1619 4.91588   4
   8  -5  -4 19.5846 4.13063   6
   8  -5  -4 20.6493 4.60007   7
   0  -6  -4 1010.05 33.9720   9
   0   6   4 1019.74 73.3512   1
   0  -6   4 1022.82 84.3862   1
   0   6   4 1040.93 40.3592   2
   0   6  -4 1085.08 40.8812   2
   1  -6   4 433.520 17.8388   9
  -1   6   4 473.112 62.4144   1
   1   6  -4 435.973 23.1423   2
   1  -6   4 435.911 63.0361   1
  -1   6   4 443.053 23.6597   2
  -1   6  -4 438.774 24.0157   2
   1   6   4 418.647 23.0326   2
   1  -6  -4 511.604 24.8956   9
   1   6   4 462.819 48.9284   1
  -2   6   4 770.720 33.5173   2
   2  -6   4 749.371 25.3840   9
   2  -6   4 739.984 72.4225   1
   2   6   4 644.314 56.1799   1
  -2   6  -4 713.577 33.2609   2
   2   6   4 711.850 31.4811   2
   2  -6  -4 745.186 25.5104   9
   3   6  -4 257.952 13.3609   3
  -3   6   4 262.708 19.5692   2
   3  -6   4 251.574 14.6477   6
   3  -6   4 270.410 12.8431   9
  -3   6  -4 272.317 20.4293   2
   3  -6  -4 250.425 16.9262   4
   3  -6  -4 253.461 13.0130   9
   3  -6  -4 225.095 16.3925   7
   3   6   4 276.608 43.1927   1
   4  -6   4 15.1202 8.52988   4
   4   6  -4 32.6690 6.28503   3
   4   6  -4 36.5883 6.65144   8
  -4   6   4 11.6265 7.61279   2
   4  -6   4 47.0839 7.51622   6
   4  -6   4 47.2666 27.9096   1
   4  -6   4 29.4778 5.73415   9
   4   6  -4 19.7564 7.25490   5
   4  -6  -4 34.4408 8.11264   7
   4  -6  -4 33.4847 5.74087   9
   4   6   4 23.6743 17.4657   1
   4  -6  -4 15.1217 23.2248   1
   4  -6  -4 38.3587 7.38972   6
   4   6   4 27.9575 6.06319   3
  -4   6  -4 35.7480 11.0512   2
   4  -6  -4 29.6058 8.10800   4
   5   6  -4 169.140 11.7965   3
   5   6  -4 172.159 11.9912   8
   5  -6   4 153.279 13.1781   4
   5  -6   4 165.676 12.1617   6
  -5   6   4 177.375 18.5321   2
   5  -6  -4 161.539 13.5677   4
   5  -6  -4 154.646 13.7572   7
   5   6   4 145.010 12.4167   8
   5  -6  -4 156.293 13.0604   6
   5   6   4 178.010 12.3531   3
   5  -6  -4 164.368 9.64966   9
  -5   6  -4 116.945 16.2065   2
   6   6  -4 309.704 15.4664   8
   6  -6   4 219.643 37.7508   1
   6  -6   4 318.173 15.4855   6
   6  -6   4 338.650 20.1930   4
   6   6  -4 305.709 15.3116   3
   6  -6  -4 313.654 16.8937   7
   6  -6  -4 324.543 16.3575   6
   6  -6  -4 313.511 16.8078   4
   6   6   4 321.582 15.1459   3
   7   6  -4 9.43555 4.71035   8
   7   6  -4 0.61903 3.80225   3
   7  -6   4 9.25619 4.92884   4
   7  -6   4 8.21258 4.47701   6
   7  -6  -4 1.55127 4.70114   4
   7  -6  -4 4.15818 8.03857   6
   7  -6  -4 1.54962 4.67763   7
   7   6   4 0.37489 4.37627   3
   8   6  -4 119.807 5.97103   3
   8  -6   4 122.995 7.41450   6
   8  -6  -4 101.791 8.37927   6
   8  -6  -4 133.290 7.07917   4
   0  -7   4 37.0753 7.03588   9
   0  -7   4 49.6529 47.4638   1
   0   7   4 46.4853 10.4029   2
   0   7   4 64.6379 34.3701   1
  -1  -7  -4 385.929 19.3022   9
   1  -7   4 384.526 17.0665   9
  -1   7   4 263.818 58.6306   1
  -1   7   4 361.446 23.9668   2
   1   7  -4 390.223 24.6674   2
   1  -7   4 338.563 65.9572   1
  -1   7  -4 366.346 24.1982   2
   1  -7  -4 399.430 17.5983   9
   1   7   4 340.985 35.4046   2
   1   7   4 319.403 51.2713   1
   2  -7   4 1010.48 32.7085   9
   2  -7   4 967.219 102.155   1
  -2   7   4 993.494 42.8582   2
  -2   7  -4 957.729 42.6034   2
   2   7   4 908.749 40.6188   2
   2  -7  -4 956.702 32.2335   9
   2   7   4 924.631 76.3122   1
   3   7  -4 211.988 13.9572   5
   3  -7   4 238.078 15.1063   6
  -3   7   4 207.064 19.8603   2
   3  -7   4 185.103 46.6180   1
   3   7  -4 238.898 13.4590   3
   3  -7   4 256.949 13.0789   9
  -3   7  -4 263.433 22.2369   2
   3  -7  -4 228.544 12.6796   9
   3  -7  -4 160.550 44.4472   1
   3   7   4 270.153 48.4833   1
   4   7  -4 566.676 22.4627   8
  -4   7   4 577.454 32.8750   2
   4  -7   4 588.340 81.9074   1
   4   7  -4 556.517 22.2783   3
   4  -7   4 585.155 21.6494   9
   4  -7   4 548.267 22.1282   6
   4  -7  -4 410.556 63.8878   1
   4  -7  -4 586.420 23.0542   7
  -4   7  -4 522.021 31.8002   2
   4   7   4 546.364 22.2938   3
   4   7   4 606.085 54.4385   1
   4  -7  -4 588.725 23.4584   6
   4  -7  -4 579.988 23.8888   4
   4  -7  -4 562.040 21.0563   9
  -5   7   4 63.2952 18.8229   2
   5  -7   4 50.4302 32.0048   1
   5   7  -4 57.5319 8.66055   8
   5   7  -4 58.9100 8.80049   3
   5  -7   4 37.8967 6.87123   6
   5  -7  -4 66.5392 7.14131   9
   5  -7  -4 42.9540 27.3150   1
   5  -7  -4 43.3528 7.26696   6
   5   7   4 40.3337 6.85992   8
   5  -7  -4 66.3793 10.6241   7
   5  -7  -4 56.5559 8.42582   4
   5   7   4 66.1480 9.50236   3
  -5   7  -4 21.4289 13.8884   2
   6   7  -4 132.220 9.73159   3
   6   7  -4 134.463 10.2756   8
   6  -7  -4 162.559 11.4463   6
   6  -7  -4 134.346 11.8248   7
   6   7   4 151.891 11.7669   3
   6  -7  -4 136.712 12.3590   4
   7   7  -4 170.262 8.87092   8
   7   7  -4 175.244 8.86972   3
   7  -7   4 174.590 9.34719   6
   7   7   4 181.088 10.9884   3
   7  -7  -4 178.650 9.67736   4
   7  -7  -4 184.734 9.94083   6
   0   8   4 141.928 50.6941   1
   0  -8   4 148.434 12.6388   9
   0  -8  -4 148.747 12.1708   9
   0   8   4 189.144 21.9313   2
   0   8  -4 139.608 18.1832   2
  -1   8   4 506.635 94.1287   1
  -1  -8  -4 712.263 27.0833   9
   1  -8   4 412.056 83.1863   1
  -1   8   4 689.950 36.1706   2
   1  -8   4 681.418 25.4024   9
   1   8   4 730.764 90.2710   1
  -1  -8   4 603.016 27.3337   9
  -1   8  -4 715.573 37.1737   2
   1  -8  -4 703.416 25.9259   9
   1   8   4 633.701 36.6401   2
   2  -8   4 861.088 30.1949   9
   2  -8   4 914.736 118.012   1
   2  -8   4 781.408 29.3736   6
   2   8  -4 853.545 29.5919   3
  -2   8   4 911.198 46.8436   2
   2   8   4 889.816 81.5639   1
   2  -8  -4 870.780 30.1237   9
   3   8  -4 11.9435 7.03630   5
   3  -8   4 2.46750 6.86346   6
   3  -8   4 -14.067 37.1478   1
   3   8  -4 0.34383 5.03028   3
  -3   8   4 11.8805 9.71394   2
   3  -8   4 -7.8519 4.18416   9
   3  -8  -4 1.85725 3.56228   9
   3   8   4 12.4706 24.3674   1
   3   8   4 -6.9463 4.72406   3
  -3   8  -4 7.16285 9.07438   2
   3  -8  -4 28.0540 38.6634   1
   4  -8   4 -14.119 30.7205   1
   4  -8   4 56.1897 7.92239   9
   4  -8   4 47.7552 7.38822   6
   4   8  -4 55.8202 7.73139   3
   4   8  -4 52.9721 8.12859   8
   4  -8  -4 67.8007 37.0139   1
  -4   8  -4 30.1976 15.9161   2
   4   8   4 63.4634 9.05157   8
   4  -8  -4 50.8083 6.69169   9
   5   8  -4 35.9361 5.51945   8
   5  -8   4 41.6131 9.61479   6
   5   8  -4 49.0558 6.80646   3
   5   8   4 55.6804 10.6191   8
   5  -8  -4 45.4536 7.62605   6
   5  -8  -4 49.3164 6.32362   9
   5   8   4 56.0756 7.02916   3
   6   8  -4 28.2959 4.78377   8
   6   8  -4 42.1670 6.45179   3
   6  -8   4 44.3283 9.01020   6
   6  -8  -4 36.3420 5.75829   6
   6   8   4 28.5620 4.83650   3
   7   8  -4 13.5790 2.87007   3
   7  -8  -4 17.1508 3.60923   6
   0   9   4 117.831 58.1604   1
   0  -9  -4 225.970 15.5634   9
   0   9   4 223.858 26.4213   2
   0  -9   4 232.388 21.4756   9
   0   9  -4 193.579 33.4857   2
  -1  -9  -4 145.921 13.6989   9
   1  -9   4 134.249 14.9615   9
  -1   9   4 129.519 20.2875   2
  -1   9  -4 76.7121 17.1403   2
   1   9   4 44.0236 40.1248   1
  -1  -9   4 107.010 16.7308   9
   1  -9  -4 117.157 13.0446   9
   2  -9   4 91.3134 69.9214   1
   2   9  -4 134.469 10.8905   3
   2  -9   4 143.749 11.3379   9
  -2   9   4 158.492 21.2115   2
   2  -9   4 105.515 15.4452   6
   2   9   4 108.687 43.5292   1
   2  -9  -4 154.057 11.1273   9
   2  -9  -4 131.391 64.1255   1
  -2   9  -4 112.616 19.0001   2
   3  -9   4 5.38684 8.13071   6
   3   9  -4 6.43942 4.07146   8
  -3   9   4 18.8387 13.8530   2
   3  -9   4 4.76205 71.9415   1
   3  -9   4 17.1577 5.56572   9
   3  -9  -4 10.7098 60.2747   1
   3  -9  -4 11.2112 6.26108   6
  -3   9  -4 -6.9573 23.0750   2
   3  -9  -4 16.0166 4.89575   9
   3   9   4 7.95279 5.01097   3
   4   9  -4 173.607 10.4516   8
   4  -9   4 135.892 13.4091   6
   4   9  -4 178.875 10.6089   3
   4   9   4 157.385 10.4758   8
   4  -9  -4 173.074 9.93332   9
   4  -9  -4 156.854 11.4409   6
   4   9   4 165.562 10.6126   3
   5   9  -4 8.30392 3.81733   8
   5   9  -4 14.9895 4.29158   3
   5   9   4 21.2490 6.52448   8
   5   9   4 9.12530 3.98388   3
   5  -9  -4 11.9571 5.15354   6
   6   9  -4 9.52043 5.07385   3
   6   9  -4 9.71467 3.53549   8
   6   9   4 2.41937 4.94951   3
   6  -9  -4 12.9154 3.64310   6
   0 -10  -4 47.4045 7.39793   9
   0 -10   4 36.3667 7.36201   9
   1 -10   4 17.4342 5.75803   9
  -1 -10  -4 5.90588 7.34968   9
   1  10  -4 12.1418 5.32254   3
   1 -10  -4 12.8531 5.83430   9
   2  10  -4 176.531 10.7923   3
   2 -10   4 187.619 11.5486   9
   2  10   4 169.266 11.0010   3
   2 -10  -4 168.616 10.8361   9
   3  10  -4 171.026 10.0696   3
   3  10  -4 159.591 10.1700   8
   3 -10   4 158.150 10.1721   9
   3 -10  -4 171.105 10.0282   9
   3  10   4 186.031 11.6770   8
   3 -10  -4 175.541 11.2971   6
   3  10   4 171.471 10.2723   3
   4  10  -4 43.2012 5.82596   3
   4  10  -4 57.3698 6.58108   8
   4  10   4 49.1836 6.69498   3
   4 -10  -4 48.4975 5.47697   9
   4  10   4 47.1509 6.10234   8
   5  10  -4 16.7738 4.90423   3
   5  10  -4 17.0070 3.36968   8
   5  10   4 15.0550 3.63371   3
   5 -10  -4 13.7681 4.68033   6
   0 -11  -4 7.80763 4.64989   9
   0  11  -4 15.8251 4.75066   3
   1  11  -4 129.693 8.40295   8
  -1 -11  -4 120.297 11.7881   9
   1  11  -4 146.881 9.05323   3
   1 -11   4 115.781 9.18717   9
   1  11   4 140.657 9.08002   3
   1 -11  -4 119.361 9.03373   9
  -1  11  -4 133.341 8.56710   3
   2  11  -4 81.3655 6.87546   8
   2  11  -4 82.0048 6.95001   3
  -2  11  -4 80.0437 10.6284   3
   2 -11  -4 68.4452 10.2571   6
   2  11   4 81.2278 7.32829   3
   2 -11  -4 69.9892 6.82080   9
   3  11  -4 24.1138 3.82273   8
   3  11  -4 25.8858 4.08603   3
   3  11   4 21.0628 4.29782   8
   3  11   4 28.6101 4.24651   3
   3 -11  -4 15.9327 6.33351   6
   3 -11  -4 29.7599 4.64884   9
   4  11  -4 14.7827 3.07301   8
   4  11  -4 15.2608 2.88459   3
   4  11   4 12.7441 3.23175   3
   0  12  -4 260.551 10.5298   3
   0  12  -4 280.732 10.2730   8
   0  12   4 287.901 10.4299   3
   1  12  -4 9.78432 3.17598   3
   1  12  -4 7.50402 2.79691   8
  -1  12   4 13.9572 3.35058   3
  -1  12  -4 11.3752 3.82795   8
   1 -12  -4 9.22284 3.42003   9
   1  12   4 16.2619 3.12803   8
   1  12   4 10.7084 3.33064   3
   2  12  -4 54.3662 4.53868   8
   2  12  -4 50.4037 5.45365   3
   2  12   4 52.9025 4.66080   3
   0   0   5 0.92379 5.75486   1
   0   0  -5 0.93093 1.96704   2
  -1   0  -5 7203.17 189.372   2
   1   0  -5 6697.91 199.431   1
   1   0   5 7052.45 206.716   1
  -2   0  -5 9211.81 247.432   2
  -2   0   5 8888.08 244.669   2
   2   0   5 9999.99 269.521   1
   2   0  -5 8525.80 258.385   1
  -3   0   5 306.907 9.74910   2
  -3   0   5 283.730 9.60553   2
   3   0   5 295.036 25.0136   1
   3   0   5 287.141 11.4290   2
   4   0   5 215.703 28.1815   1
   4   0   5 226.104 22.2434   1
  -4   0  -5 200.793 11.7745   2
   5   0  -5 7.29295 5.69807   4
   5   0  -5 4.52161 4.59385   6
   5   0   5 7.87019 7.27742   1
   5   0   5 7.42804 8.06623   1
   5   0   5 14.7352 5.36630   4
   5   0  -5 20.0549 7.78112   7
   5   0  -5 0.32562 4.60136   8
   5   0   5 8.14887 4.29901   6
   5   0   5 18.1891 6.01617   7
   5   0  -5 2.65651 4.01266   3
  -5   0  -5 8.26855 4.70248   2
   5   0  -5 0.15230 5.42178   5
   6   0   5 695.930 25.5388   4
   6   0  -5 675.130 24.4994   6
   6   0  -5 678.501 24.2482   3
   6   0   5 691.183 26.0738   7
   6   0  -5 655.257 25.8596   4
   6   0   5 702.611 24.5145   6
   6   0  -5 664.954 27.5891   7
   6   0  -5 653.380 24.9839   5
   6   0  -5 667.356 24.5414   8
  -6   0  -5 686.953 28.1917   2
   7   0  -5 31.6911 8.34037   6
   7   0   5 38.5159 9.94176   6
   8   0   5 31.6724 5.47392   4
   8   0  -5 41.9571 7.75560   7
   8   0   5 42.1910 6.49106   6
   8   0  -5 32.7672 5.20559   6
   8   0  -5 36.3335 7.05765   5
   8   0  -5 45.4525 6.88350   4
   9   0  -5 113.781 6.73338   6
   9   0  -5 120.741 7.72836   4
   9   0   5 116.817 6.52214   6
   0  -1  -5 4587.98 122.972   2
   0  -1   5 4526.09 140.668   1
   0   1   5 4359.41 137.808   1
  -1   1   5 1046.83 32.1899   2
   1   1  -5 1086.99 30.9035   2
  -1  -1  -5 1116.90 32.9607   2
   1  -1   5 1087.93 49.2535   1
   1  -1  -5 1080.64 45.1355   1
   1   1   5 1092.32 33.0583   2
   1   1   5 1090.43 46.8377   1
  -1   1  -5 1095.85 33.2995   2
  -2  -1  -5 746.304 24.3718   2
  -2   1   5 725.940 23.0361   2
   2  -1   5 814.117 42.8046   1
   2  -1  -5 773.224 33.3202   1
  -2  -1   5 679.115 21.9472   2
   2   1   5 757.072 38.5946   1
  -2   1  -5 759.034 25.0554   2
   2   1   5 732.299 23.9954   2
  -3  -1  -5 1059.19 34.2705   2
  -3   1   5 1062.09 32.1394   2
   3  -1   5 1058.65 54.0956   1
   3  -1   5 1034.53 56.9202   1
  -3  -1   5 1044.65 30.1630   2
   3  -1  -5 1066.39 36.1662   1
   3   1   5 1116.76 50.5619   1
   3  -1  -5 1124.77 36.8251   1
  -3   1  -5 1129.24 35.4474   2
   3   1   5 1026.42 35.0278   2
   4  -1   5 151.815 25.8903   1
  -4   1   5 183.917 9.93927   2
  -4  -1  -5 197.768 11.4844   2
   4  -1   5 240.920 30.7794   1
  -4   1  -5 199.129 12.1636   2
   4   1   5 210.227 20.7747   1
   5  -1   5 221.692 11.5560   6
   5  -1   5 207.206 21.6034   1
  -5  -1  -5 220.665 13.0863   2
   5   1  -5 203.297 11.3578   3
   5   1  -5 225.168 15.8854   7
   5  -1   5 201.115 25.4539   1
   5   1  -5 195.066 11.6678   8
   5   1  -5 214.221 11.9685   6
  -5   1   5 225.010 9.69071   2
   5   1  -5 208.558 13.5433   4
   5  -1   5 201.750 13.6757   7
   5  -1   5 203.470 12.3708   4
   5   1  -5 196.554 12.6351   5
   5  -1  -5 213.280 11.5951   8
   5   1   5 207.492 12.1739   4
   5  -1  -5 207.355 13.1217   4
   5  -1  -5 211.143 15.2224   7
   5  -1  -5 209.153 12.1527   6
   5  -1  -5 216.734 12.3204   5
   5   1   5 212.968 16.4911   1
  -5   1  -5 216.736 13.8172   2
   5   1   5 203.421 11.0182   6
   5   1   5 220.039 15.2386   1
   5  -1  -5 219.918 11.4698   3
   6   1  -5 345.904 15.5437   3
   6   1  -5 352.211 18.8479   7
  -6  -1  -5 360.509 18.6037   2
   6   1  -5 358.302 15.6701   6
   6  -1   5 366.898 18.0845   7
   6   1  -5 337.948 15.8217   8
   6   1  -5 335.672 16.2852   5
   6  -1   5 340.798 16.4781   4
   6  -1   5 371.215 15.8458   6
   6   1  -5 340.667 17.1058   4
   6   1   5 344.635 17.5749   7
   6  -1  -5 348.629 17.8722   4
   6  -1  -5 354.023 16.2296   6
  -6   1  -5 347.996 19.2949   2
   6   1   5 354.784 15.5154   6
   6  -1  -5 344.072 16.0534   8
   6  -1  -5 334.134 15.4687   3
   6  -1  -5 346.232 16.9020   5
   6  -1  -5 366.118 19.3118   7
   6   1   5 322.218 15.0965   3
   6   1   5 345.116 16.2450   4
   7   1  -5 219.951 14.7434   8
   7   1  -5 206.887 16.7297   5
   7  -1   5 261.453 20.4858   4
   7  -1  -5 230.727 14.6486   8
   7  -1  -5 288.530 22.6255   5
   7  -1  -5 238.568 19.6002   6
   8   1  -5 24.6932 6.04333   5
   8   1  -5 12.8702 5.30378   4
   8   1  -5 14.9833 4.03699   6
   8   1  -5 16.9975 4.41423   3
   8  -1   5 20.8019 5.44907   4
   8  -1   5 9.36694 3.60627   6
   8  -1  -5 15.5252 6.05561   7
   8  -1  -5 18.7879 5.99991   4
   8   1   5 18.6314 5.10405   4
   8  -1  -5 7.27920 6.61061   5
   8   1   5 9.65025 3.27998   6
   9   1  -5 30.3238 4.26517   6
   9  -1   5 31.2678 4.21917   6
   9   1  -5 40.9051 5.77892   4
   9  -1  -5 38.2889 5.98210   7
   9  -1  -5 34.1984 5.67493   4
   9  -1  -5 40.7114 4.66254   6
   9   1   5 34.7236 4.07050   6
   0   2   5 387.725 15.1964   2
   0   2   5 371.071 26.9844   1
   0   2  -5 385.680 14.9096   2
   0  -2   5 393.101 29.9251   1
  -1   2   5 2561.55 96.0345   1
  -1  -2  -5 2850.83 78.7620   2
   1   2  -5 2674.60 76.9124   2
  -1   2   5 2694.75 78.4048   2
   1  -2   5 2808.78 108.538   1
  -1   2  -5 2895.00 79.5361   2
   1   2   5 2828.18 97.5369   1
   1   2   5 2802.04 78.8420   2
  -2  -2  -5 5566.60 151.669   2
  -2   2   5 5457.19 150.933   2
   2  -2   5 5439.76 180.494   1
   2  -2  -5 5351.72 171.205   1
  -2   2  -5 5391.23 152.558   2
   2   2   5 5557.79 151.053   2
   2   2   5 5667.79 173.079   1
  -3  -2  -5 1820.40 53.2839   2
  -3   2   5 1678.85 51.8450   2
   3  -2   5 1658.48 82.8344   1
   3  -2   5 1852.99 81.6257   1
  -3   2  -5 1812.55 54.6678   2
   3   2   5 1819.93 72.6801   1
   3  -2  -5 1721.33 67.5209   1
   3   2   5 1614.85 50.0204   2
   4   2  -5 720.424 25.9296   3
   4  -2   5 766.998 28.5091   7
  -4   2   5 783.725 26.9314   2
   4  -2   5 778.505 53.2283   1
  -4  -2  -5 772.592 27.9231   2
   4  -2   5 794.977 50.9983   1
   4   2   5 779.544 41.7633   1
   4  -2  -5 769.386 28.4557   7
  -4   2  -5 790.466 29.6423   2
   4   2   5 742.320 24.6876   6
   4  -2  -5 741.579 26.9113   6
   4  -2  -5 722.345 28.0482   1
   4  -2  -5 820.958 29.2825   1
   4  -2  -5 759.442 26.1868   5
   4  -2  -5 722.730 26.1006   4
  -5  -2  -5 41.8829 7.16689   2
   5   2  -5 53.9362 7.20527   3
   5  -2   5 47.1141 19.2054   1
   5  -2   5 54.1379 7.96884   6
   5   2  -5 43.9067 6.11596   8
   5  -2   5 50.7943 18.2241   1
   5  -2   5 37.0432 7.47735   7
  -5   2   5 49.5740 7.48657   2
   5   2  -5 45.7544 6.25047   6
   5   2  -5 44.1062 7.82394   4
   5  -2   5 51.5590 7.68752   4
   5   2  -5 46.1224 9.31625   7
   5   2   5 53.9729 10.0499   1
   5  -2  -5 37.8479 5.57085   8
  -5   2  -5 43.0413 8.08235   2
   5  -2  -5 42.4004 8.50659   7
   5   2   5 42.7568 6.47909   6
   5  -2  -5 46.6960 6.62096   5
   5   2   5 39.1581 8.53467   7
   5  -2  -5 50.2910 7.35230   6
   5  -2  -5 45.1544 7.85811   4
   5  -2  -5 59.1685 7.34657   3
   5   2   5 49.5717 9.42316   1
   5   2   5 29.5081 6.80153   3
   5   2   5 48.5150 7.98793   4
   6  -2   5 722.462 27.3031   7
   6   2  -5 659.198 25.1414   5
   6   2  -5 703.438 25.1388   3
   6   2  -5 698.665 24.9732   8
   6  -2   5 696.961 26.3136   4
   6   2  -5 665.585 25.2654   4
   6   2  -5 682.961 24.4518   6
   6  -2   5 712.600 25.2182   6
   6   2  -5 663.159 27.2871   7
  -6   2  -5 677.630 30.1099   2
   6  -2  -5 725.746 28.9820   7
   6  -2  -5 710.793 24.9110   3
   6  -2  -5 734.515 26.3082   6
   6   2   5 669.731 24.2303   3
   6  -2  -5 682.686 25.0635   8
   6   2   5 689.848 24.5320   6
   6   2   5 706.346 25.5456   4
   6  -2  -5 677.693 25.8932   5
   6  -2  -5 695.707 27.2289   4
   7   2  -5 279.742 14.0296   3
   7   2  -5 290.056 15.2826   4
   7   2  -5 268.264 14.1661   8
   7   2  -5 290.169 13.9368   6
   7  -2   5 289.660 15.1961   4
   7  -2   5 299.018 14.2944   6
   7   2  -5 257.073 17.0525   7
   7   2  -5 298.148 15.8792   5
   7  -2   5 278.029 15.7029   7
   7   2   5 287.438 14.7565   4
   7  -2  -5 296.693 14.8654   6
   7  -2  -5 280.236 14.8936   8
   7  -2  -5 308.415 16.6009   5
   7   2   5 290.899 14.0543   6
   7  -2  -5 301.181 18.0293   7
   7  -2  -5 301.361 16.8818   4
   8   2  -5 87.5813 12.3082   7
   8  -2   5 83.3908 7.60267   6
   8   2  -5 83.5167 7.78756   3
   8   2  -5 88.5013 8.87379   4
   8  -2   5 87.4562 8.64233   4
   8   2  -5 79.3675 7.83246   6
   8  -2  -5 78.7924 10.3188   7
   8   2   5 91.8334 7.62355   6
   8  -2  -5 91.7238 8.53998   6
   8  -2  -5 90.6979 10.2034   4
   9   2  -5 10.1201 2.75382   6
   9  -2   5 10.9032 2.89851   6
   9   2   5 6.64974 2.53876   6
   9  -2  -5 6.20747 2.97800   6
   9  -2  -5 3.80123 7.00682   7
   9  -2  -5 7.07512 3.40837   4
   0   3   5 6684.32 212.568   1
   0  -3   5 6676.29 220.091   1
   0   3  -5 6825.38 187.432   2
   0   3   5 7026.58 187.752   2
   1  -3   5 1594.49 76.5094   1
  -1   3   5 1578.21 47.9748   2
   1   3  -5 1488.21 46.3704   2
  -1   3   5 1532.60 69.6228   1
   1   3   5 1561.45 68.5725   1
   1   3   5 1553.81 47.7592   2
  -1   3  -5 1576.92 48.6297   2
  -2   3   5 3010.82 84.9554   2
   2  -3   5 3001.37 118.326   1
   2   3   5 3032.39 108.755   1
  -2   3  -5 2944.87 86.0154   2
   2   3   5 2895.12 83.9495   2
   2  -3  -5 2566.52 110.731   1
  -3   3   5 967.171 32.6309   2
   3  -3   5 924.990 59.5814   1
   3   3   5 858.464 29.7893   2
   3   3   5 969.682 50.9916   1
   3  -3  -5 851.148 53.7595   1
  -3   3  -5 955.770 34.3932   2
  -4   3   5 288.580 15.3905   2
   4  -3   5 259.403 13.2072   6
   4   3  -5 258.680 12.7435   8
   4  -3   5 198.297 32.3427   1
   4   3  -5 266.506 13.4791   3
   4  -3   5 283.540 14.0683   4
   4  -3   5 269.839 18.6873   7
   4  -3  -5 296.956 13.8473   5
   4   3   5 241.970 13.5574   4
   4  -3  -5 273.506 13.8183   6
   4   3   5 270.473 12.3638   6
   4   3   5 312.591 27.3110   1
   4  -3  -5 269.244 13.2200   8
   4  -3  -5 273.960 26.8985   1
  -4   3  -5 288.725 16.8975   2
   5  -3   5 278.245 13.8215   6
   5  -3   5 316.634 15.6954   7
   5  -3   5 322.162 46.3702   1
   5   3  -5 300.466 14.1396   3
  -5   3   5 277.108 16.4730   2
   5  -3   5 277.388 14.6676   4
   5   3  -5 268.985 14.3750   5
   5  -3   5 279.557 38.8932   1
   5   3  -5 274.175 13.9372   8
   5   3  -5 251.138 15.2505   4
   5   3  -5 237.958 19.9892   7
   5   3  -5 270.879 13.0301   6
   5  -3  -5 282.507 14.4093   5
   5  -3  -5 293.633 15.9516   4
   5  -3  -5 263.584 13.7465   8
   5  -3  -5 288.953 15.0876   6
   5   3   5 308.142 20.4575   1
   5   3   5 289.986 13.3321   6
   5  -3  -5 278.086 16.8586   7
   5   3   5 287.256 14.1694   3
  -5   3  -5 289.999 18.6952   2
   5   3   5 300.435 14.1051   4
   6   3  -5 305.847 20.0920   7
   6   3  -5 377.616 17.1367   8
   6   3  -5 345.306 16.7622   4
   6  -3   5 368.790 18.8864   7
   6  -3   5 376.365 16.5822   6
   6   3  -5 384.704 16.9783   3
   6   3  -5 353.705 16.9661   5
   6  -3   5 386.492 17.9033   4
   6   3  -5 373.321 15.7127   6
  -6   3   5 348.868 20.1879   2
   6  -3  -5 371.010 17.8837   6
   6  -3  -5 364.963 18.6870   4
   6  -3  -5 354.168 16.8973   8
  -6   3  -5 343.539 21.9424   2
   6   3   5 347.171 16.4191   4
   6  -3  -5 387.940 18.4051   5
   6  -3  -5 388.296 20.3512   7
   6   3   5 374.835 16.1288   6
   6   3   5 342.631 16.1801   3
   7  -3   5 92.8969 9.16019   6
   7   3  -5 100.537 11.3574   4
   7   3  -5 109.678 8.70765   6
   7  -3   5 95.0064 10.6784   7
   7   3  -5 85.5562 9.10654   3
   7   3  -5 78.1291 9.60799   8
   7  -3   5 106.859 10.1156   4
   7  -3  -5 97.9794 11.5520   5
   7  -3  -5 102.334 11.4948   4
  -7   3  -5 88.1036 25.9322   2
   7  -3  -5 94.3064 12.9346   7
   7   3   5 85.3055 9.23851   3
   7   3   5 100.460 8.55020   6
   7  -3  -5 100.610 9.95588   6
   8   3  -5 42.7029 4.95152   6
   8  -3   5 63.0650 9.63111   6
   8  -3   5 57.1816 8.48120   4
   8   3  -5 43.6324 6.37507   3
   8   3   5 39.1033 5.89370   6
   8  -3  -5 48.8514 7.16390   4
   8  -3  -5 37.0077 7.06740   7
   8  -3  -5 38.1771 5.62678   6
   9  -3  -5 13.8068 3.51268   4
   9  -3  -5 10.3670 3.13343   6
   0   4   5 62.9358 18.3635   1
   0  -4   5 50.3729 22.9319   1
   0   4  -5 76.8942 8.78682   2
   0   4   5 77.1608 8.81461   2
  -1   4   5 743.645 53.1938   1
  -1   4   5 714.194 27.5292   2
   1   4  -5 712.933 26.5385   2
   1  -4   5 720.571 55.9582   1
  -1   4  -5 718.055 28.2301   2
  -1  -4   5 705.714 56.5029   1
   1   4   5 756.392 27.5698   2
   1   4   5 734.999 47.8478   1
   2   4  -5 376.372 15.9631   2
  -2   4   5 353.447 50.6661   1
   2  -4   5 477.381 50.2534   1
  -2   4   5 438.856 19.9825   2
   2   4   5 421.962 18.8136   2
   2   4   5 428.761 35.6069   1
  -2   4  -5 431.898 20.6408   2
   3  -4   5 457.148 16.7440   9
  -3   4   5 505.690 22.3901   2
   3   4  -5 473.209 18.2162   8
   3  -4   5 526.259 49.8134   1
   3   4  -5 446.674 17.4560   3
   3   4   5 488.113 38.4040   1
   3   4   5 458.675 17.0524   6
   3  -4  -5 439.942 18.1893   5
   3   4   5 504.863 22.8631   2
  -3   4  -5 464.346 22.9683   2
   4  -4   5 238.511 11.0502   9
   4  -4   5 177.316 34.4698   1
   4  -4   5 211.943 13.3909   7
   4  -4   5 231.089 13.3749   4
   4   4  -5 241.752 12.2781   3
   4   4  -5 246.720 12.7124   8
   4  -4   5 227.576 12.7018   6
   4   4  -5 222.265 11.4577   6
  -4   4   5 242.328 19.9861   2
   4   4   5 240.330 11.3234   6
  -4   4  -5 243.522 16.9973   2
   4  -4  -5 228.928 10.7035   9
   4   4   5 255.441 14.7383   3
   4  -4  -5 191.183 31.6406   1
   4   4   5 209.515 29.9924   1
   4  -4  -5 252.320 15.9180   7
   4  -4  -5 230.069 13.2232   5
   4  -4  -5 216.279 37.0558   1
   4  -4  -5 241.648 13.0720   8
   4  -4  -5 236.250 12.5843   6
   5  -4   5 14.6326 5.51913   4
  -5   4   5 13.2965 6.76572   2
   5   4  -5 15.7348 5.55689   3
   5  -4   5 14.3317 5.55833   6
   5   4  -5 12.8580 5.37981   8
   5  -4   5 7.57556 15.8616   1
   5  -4   5 16.6654 6.14786   7
   5  -4  -5 8.04157 6.53952   5
   5   4   5 2.12503 5.54956   3
   5  -4  -5 11.1193 10.9049   1
   5  -4  -5 10.4524 9.35940   1
  -5   4  -5 14.4993 7.69033   2
   5  -4  -5 9.20097 6.82948   4
   5   4   5 16.3630 4.58078   6
   5   4   5 1.42869 8.43253   1
   5  -4  -5 4.15497 6.81426   7
   6  -4   5 72.7811 9.12255   6
   6  -4   5 78.3094 25.7314   1
  -6   4   5 54.5330 11.4001   2
   6   4  -5 67.1181 9.31779   8
   6   4  -5 54.1473 8.75642   3
   6  -4   5 70.4544 10.1111   4
   6  -4   5 44.4406 7.58168   7
   6  -4  -5 54.9736 8.37798   5
  -6   4  -5 42.6593 9.92951   2
   6  -4  -5 74.1558 10.5862   7
   6   4   5 54.5019 7.55748   6
   6   4   5 52.3556 7.37541   3
   6  -4  -5 66.7503 11.2579   4
   6  -4  -5 63.9599 8.41071   6
   7   4  -5 149.743 10.5653   8
   7   4  -5 141.422 9.12824   6
   7  -4   5 161.494 11.6932   4
   7  -4   5 148.655 10.7230   6
   7   4  -5 149.644 10.5986   3
   7  -4  -5 143.790 13.0733   7
   7  -4  -5 154.831 11.5037   6
   7   4   5 143.528 9.67380   6
   7  -4  -5 156.796 11.9199   5
   7   4   5 149.880 9.77167   3
   7  -4  -5 167.006 13.2015   4
   8  -4   5 44.3519 6.21272   6
   8   4  -5 36.0130 5.79491   3
   8  -4  -5 41.2708 6.09577   6
   8  -4  -5 31.9879 5.38501   7
   8  -4  -5 54.5816 8.12238   4
   9  -4  -5 151.506 7.14867   4
   9  -4  -5 153.101 6.90345   6
   0  -5   5 58.4232 26.8395   1
   0   5   5 27.2033 17.9309   1
   0   5  -5 46.6094 7.55218   2
   0   5   5 46.1387 8.09629   2
   1  -5   5 228.349 42.0938   1
  -1   5   5 180.932 36.2261   1
   1   5  -5 206.942 14.1454   2
  -1   5   5 200.908 14.6514   2
   1   5   5 222.367 14.9035   2
  -1   5  -5 219.846 15.2484   2
   1   5   5 238.891 37.0713   1
   2  -5   5 560.400 20.5474   9
  -2   5   5 616.856 26.9181   2
   2  -5   5 614.018 57.7438   1
   2   5   5 627.107 49.8556   1
   2   5   5 597.480 25.3880   2
   2  -5  -5 570.794 20.4522   9
  -2   5  -5 595.935 27.2588   2
   3  -5   5 595.661 20.9906   9
  -3   5   5 658.404 29.2444   2
   3   5  -5 579.914 21.5546   3
   3  -5   5 594.139 22.4820   6
   3  -5   5 603.272 24.1538   7
   3  -5   5 545.038 57.8351   1
   3  -5  -5 592.383 22.4699   5
   3  -5  -5 614.403 21.0645   9
   3  -5  -5 551.354 24.4145   7
   3   5   5 597.699 48.9477   1
  -3   5  -5 633.193 29.2265   2
   4   5  -5 942.857 31.7437   8
   4   5  -5 868.074 30.9052   5
   4  -5   5 930.463 30.1645   9
  -4   5   5 935.556 38.8731   2
   4  -5   5 1020.45 77.0962   1
   4  -5   5 924.368 32.5685   7
   4  -5   5 893.178 31.1929   4
   4   5  -5 896.395 29.5603   6
   4  -5   5 927.854 31.1409   6
   4  -5  -5 940.604 29.7494   9
   4  -5  -5 982.717 36.1853   5
   4   5   5 890.181 30.8968   3
   4  -5  -5 995.120 32.9454   6
   4   5   5 1016.28 61.2817   1
   4  -5  -5 948.989 33.5360   7
   4  -5  -5 993.363 70.4950   1
  -4   5  -5 966.763 40.6742   2
   4  -5  -5 913.607 32.8138   4
   4   5   5 946.386 30.5791   6
   5  -5   5 40.7719 24.1885   1
   5  -5   5 84.3683 10.9417   7
   5  -5   5 68.2637 10.2824   4
   5   5  -5 83.1716 9.47362   3
   5   5  -5 84.3580 8.16709   6
  -5   5   5 86.1476 13.3197   2
   5   5  -5 93.4011 9.86384   8
   5   5   5 83.4463 17.0376   1
   5  -5  -5 87.0799 22.0752   1
   5  -5  -5 92.9543 7.40101   9
   5   5   5 68.3254 11.1515   8
   5   5   5 96.3150 8.61814   6
  -5   5  -5 105.335 15.5068   2
   5  -5  -5 87.4916 12.3933   4
   5   5   5 67.3763 9.82632   3
   5  -5  -5 72.3988 28.8720   1
   5  -5  -5 112.359 11.1732   6
   5  -5  -5 101.689 11.2655   5
   5  -5  -5 94.1635 12.5782   7
  -6   5   5 211.255 21.6431   2
   6  -5   5 265.647 14.3442   4
   6   5  -5 221.344 11.6579   6
   6  -5   5 183.707 28.4110   1
   6  -5   5 220.615 12.9747   6
   6   5  -5 229.111 13.2862   8
   6   5  -5 228.286 13.3168   3
   6   5   5 225.452 13.2873   3
   6  -5  -5 237.683 14.3736   5
  -6   5  -5 198.169 20.1249   2
   6   5   5 226.158 12.2005   6
   6  -5  -5 223.862 14.6597   4
   6  -5  -5 232.265 14.2709   6
   6  -5  -5 233.970 15.5347   7
   7  -5   5 19.8949 5.51981   4
   7  -5   5 21.6617 5.48056   6
   7  -5  -5 15.8219 6.16537   7
   7  -5  -5 26.7431 6.52488   4
   8   5  -5 0.37004 2.79580   3
   8  -5   5 2.88495 3.59951   4
   8  -5   5 0.10383 2.83822   6
   8  -5  -5 -1.3293 3.46427   6
   8  -5  -5 -0.0183 3.76103   7
   8  -5  -5 7.30784 4.04544   4
   0  -6  -5 822.765 29.3096   9
   0   6   5 871.076 69.5150   1
   0   6   5 854.029 35.5533   2
   0   6  -5 920.757 36.2924   2
   0  -6   5 893.967 84.2281   1
   1  -6   5 678.295 84.6323   1
   1  -6   5 579.665 23.3137   9
  -1   6   5 664.677 67.7494   1
   1   6  -5 606.937 28.1107   2
  -1   6   5 640.720 29.4307   2
   1   6   5 663.384 56.9980   1
   1  -6  -5 632.294 22.7390   9
   1   6   5 651.677 29.1491   2
  -1   6  -5 645.856 30.0144   2
  -2   6   5 293.628 20.0379   2
   2  -6   5 204.153 45.5487   1
   2  -6   5 303.838 14.1135   9
   2   6   5 317.223 48.0339   1
   2  -6  -5 289.742 18.4056   4
  -2   6  -5 290.234 20.2394   2
   2  -6  -5 278.547 13.5954   9
   2   6   5 281.897 19.6951   2
   3  -6   5 160.328 42.7232   1
   3  -6   5 160.271 10.3679   9
   3   6  -5 185.304 11.4520   3
  -3   6   5 178.066 16.7062   2
   3  -6   5 157.300 13.0044   6
  -3   6  -5 172.620 17.5445   2
   3   6   5 170.826 35.4482   1
   3  -6  -5 171.893 10.7235   9
   3  -6  -5 151.873 14.6573   4
   4   6  -5 1205.39 39.0468   8
   4  -6   5 1235.19 37.8147   9
   4   6  -5 1044.20 43.7559   5
  -4   6   5 1249.87 49.2206   2
   4  -6   5 1155.88 38.0830   6
   4   6  -5 1128.10 38.2994   3
   4  -6  -5 1253.74 39.8580   6
   4  -6  -5 1238.53 39.2187   5
   4  -6  -5 1221.61 39.9468   4
   4  -6  -5 1196.20 37.1861   9
  -4   6  -5 1241.98 50.0982   2
   4  -6  -5 1086.45 84.0991   1
   4  -6  -5 1150.32 39.7873   7
   4   6   5 1170.91 38.2009   3
   4   6   5 1244.46 75.4996   1
   5  -6   5 88.6195 9.49180   4
   5  -6   5 34.2324 32.1051   1
   5   6  -5 74.1278 9.41264   8
   5  -6   5 75.6306 10.0541   6
   5   6  -5 76.4168 9.34680   3
  -5   6   5 53.3593 11.5615   2
   5  -6  -5 80.2594 11.1564   6
   5  -6  -5 73.2371 7.62695   9
   5   6   5 89.7763 10.4855   3
   5  -6  -5 98.8703 12.3486   7
   5  -6  -5 90.6258 12.2605   4
   5   6   5 85.9291 11.2859   8
  -5   6  -5 83.7040 14.7252   2
   6  -6   5 185.322 12.1950   6
   6  -6   5 162.939 12.6514   4
   6   6  -5 190.804 12.2542   8
   6   6  -5 197.519 12.0320   3
   6  -6  -5 184.661 12.7596   6
   6   6   5 166.986 11.5195   3
   6  -6  -5 164.685 13.3723   7
   6  -6  -5 172.415 13.4808   4
   7  -6   5 10.3764 4.71667   6
   7   6  -5 -2.6323 4.32994   8
   7  -6   5 5.08267 5.05576   4
   7   6  -5 5.47401 4.15763   3
   7  -6  -5 -2.1265 5.80822   6
   7  -6  -5 14.3570 5.21805   7
   7  -6  -5 2.56604 4.96644   4
   8   6  -5 -0.6401 2.46854   3
   8  -6  -5 2.36372 3.49735   4
   8  -6  -5 -0.8193 3.05026   6
   0  -7   5 213.372 14.1108   9
   0  -7  -5 218.802 13.6818   9
   0   7   5 226.043 54.4355   1
   0   7  -5 207.195 20.0184   2
   0   7   5 192.319 18.3733   2
  -1   7   5 -9.8684 37.1299   1
   1  -7   5 33.1174 5.80698   9
   1   7  -5 51.0666 11.4171   2
   1  -7   5 16.8203 35.5157   1
  -1  -7  -5 38.4792 7.84871   9
  -1   7   5 38.1256 10.2653   2
  -1   7  -5 47.7451 11.2705   2
   1   7   5 51.4089 28.9464   1
   1   7   5 34.7892 9.78232   2
   2  -7   5 250.303 16.1613   6
   2  -7   5 311.061 14.7539   9
  -2   7   5 314.256 22.4780   2
   2  -7   5 289.725 60.7926   1
   2   7  -5 299.868 14.6019   3
   2   7   5 340.952 57.4368   1
   2  -7  -5 296.948 14.6964   9
  -2   7  -5 292.570 22.8645   2
   2   7   5 239.351 23.7434   2
   3  -7   5 150.058 13.4697   6
  -3   7   5 199.429 19.4200   2
   3   7  -5 185.889 12.2869   3
   3  -7   5 233.133 61.2772   1
   3  -7   5 194.165 11.7827   9
   3  -7  -5 179.089 17.0351   4
   3  -7  -5 185.469 11.6483   9
  -3   7  -5 166.911 18.9890   2
   3   7   5 148.374 36.1702   1
   4  -7   5 183.296 80.8588   1
  -4   7   5 177.914 19.3668   2
   4   7  -5 163.995 11.5710   8
   4  -7   5 179.821 11.1787   9
   4   7  -5 144.610 11.0951   3
   4  -7   5 168.813 12.4962   6
   4   7  -5 139.162 13.3226   5
   4   7   5 168.879 12.1894   3
   4  -7  -5 158.050 10.2329   9
   4  -7  -5 168.837 14.6614   4
   4  -7  -5 171.953 13.1906   6
   4  -7  -5 167.717 13.9636   7
  -4   7  -5 161.344 19.5479   2
   5   7  -5 72.9075 9.29869   3
   5   7  -5 88.0743 9.38338   8
   5  -7   5 82.0513 10.0657   6
  -5   7   5 89.2154 16.4651   2
   5  -7   5 46.1265 33.7733   1
   5  -7  -5 88.7843 11.2544   7
   5  -7  -5 86.4073 10.6636   6
   5   7   5 72.6246 10.0584   8
   5  -7  -5 55.7472 28.5481   1
   5  -7  -5 84.6346 7.66752   9
  -5   7  -5 76.7780 17.7146   2
   5   7   5 79.9928 9.73912   3
   5  -7  -5 79.8840 11.5047   4
   6   7  -5 37.3412 5.87585   3
   6  -7   5 36.8788 6.49697   6
   6   7  -5 42.4863 6.35534   8
   6  -7  -5 28.4347 7.06640   4
   6   7   5 34.3575 6.36782   3
   6  -7  -5 31.0094 6.00253   6
   7   7  -5 2.18528 3.76498   8
   7   7  -5 5.06912 3.39071   3
   7  -7   5 7.42124 4.23072   6
   7  -7  -5 6.93625 4.52482   4
   7  -7  -5 5.96062 3.97284   6
   0  -8   5 25.1371 7.09902   9
   0   8   5 -33.831 34.9162   1
   0  -8  -5 32.0930 7.34012   9
   0   8  -5 28.4620 12.4903   2
   0   8   5 21.4346 10.4680   2
   1  -8   5 -72.998 53.5430   1
  -1  -8  -5 -1.6574 7.30731   9
   1  -8   5 -2.1288 4.96059   9
  -1   8   5 -4.0860 8.25933   2
   1   8   5 -13.743 31.4919   1
   1   8   5 4.90142 12.7842   2
   1  -8  -5 9.50114 5.67761   9
  -1   8  -5 -1.4129 8.61645   2
  -1  -8   5 6.50453 9.15265   9
   2  -8   5 128.120 11.3685   9
  -2  -8  -5 136.629 16.9304   9
  -2   8   5 104.982 15.8335   2
   2  -8   5 50.6358 45.8622   1
   2   8  -5 128.378 10.8088   3
   2  -8   5 128.297 14.3780   6
  -2   8  -5 96.2061 15.2234   2
   2  -8  -5 128.441 11.1109   9
   2   8   5 152.138 43.1089   1
   3   8  -5 82.1251 9.86055   3
   3  -8   5 84.2820 9.49062   9
   3   8  -5 87.4458 9.07199   8
   3  -8   5 57.0194 42.3170   1
   3  -8   5 74.2054 10.8078   6
  -3   8   5 54.4617 12.9055   2
   3   8   5 87.4374 9.87667   3
   3   8   5 79.9947 31.6602   1
   3  -8  -5 99.0627 45.1044   1
  -3   8  -5 72.2979 15.0338   2
   3  -8  -5 71.7547 8.59513   9
   4   8  -5 445.577 18.8163   8
  -4   8   5 377.946 30.1374   2
   4   8  -5 425.928 18.3186   3
   4  -8   5 424.725 18.2778   6
   4  -8   5 248.852 60.0750   1
   4  -8   5 456.341 18.1753   9
  -4   8  -5 383.380 32.8970   2
   4   8   5 449.208 18.6436   3
   4  -8  -5 296.875 55.4388   1
   4  -8  -5 462.103 17.9210   9
   4   8   5 427.677 18.1289   8
   4  -8  -5 464.671 19.8331   6
   5  -8   5 116.489 11.4133   6
   5   8  -5 107.927 9.39584   8
   5   8  -5 123.738 9.68719   3
   5  -8  -5 113.761 7.76238   9
   5  -8  -5 119.464 10.6358   6
   5   8   5 140.658 9.94585   3
   5  -8  -5 112.654 13.1289   4
   5   8   5 109.824 9.56117   8
   6  -8   5 200.654 11.4689   6
   6   8  -5 232.365 10.7461   8
   6   8  -5 220.685 10.7288   3
   6  -8  -5 221.240 11.5390   6
   6   8   5 215.878 10.2679   3
   7   8  -5 42.9933 3.95806   3
   7  -8  -5 39.2357 4.67243   6
   0  -9  -5 150.256 18.0305   9
   0   9   5 170.877 23.2570   2
   0   9   5 86.4586 56.8224   1
   0  -9   5 207.999 15.7694   9
  -1   9   5 574.233 36.4985   2
  -1  -9  -5 601.769 25.1298   9
   1  -9   5 652.050 24.7056   9
  -1  -9   5 549.769 25.7780   9
  -1   9  -5 591.407 37.5572   2
   1  -9  -5 678.927 24.5090   9
   2   9  -5 226.737 13.2518   3
  -2   9   5 208.229 25.3727   2
   2  -9   5 28.0345 69.5226   1
   2  -9   5 233.316 13.7995   9
  -2   9  -5 238.753 29.3878   2
   2  -9  -5 235.808 13.5357   9
   2   9   5 179.031 51.1023   1
   2  -9  -5 217.070 74.2717   1
   3   9  -5 19.5908 4.93874   8
   3  -9   5 21.6236 4.76259   9
   3  -9   5 47.5211 63.1910   1
   3   9   5 34.1007 6.62456   3
   3  -9  -5 19.5870 4.13113   9
   4   9  -5 13.8779 4.69781   3
   4   9  -5 12.1980 4.61943   8
   4  -9  -5 21.7467 6.18231   6
   4   9   5 6.10654 6.42999   8
   4   9   5 18.0133 5.31408   3
   4  -9  -5 10.9582 3.97620   9
   5   9  -5 107.046 8.11977   8
   5   9  -5 124.400 8.37256   3
   5   9   5 127.814 8.05605   3
   5   9   5 112.647 8.86650   8
   5  -9  -5 120.553 9.35970   6
   6   9  -5 66.7855 7.37013   3
   6   9  -5 79.6501 5.90035   8
   6  -9  -5 70.3011 5.96235   6
   0  10  -5 1.06502 4.59085   3
   0 -10   5 -11.262 6.38636   9
   0 -10  -5 9.80267 4.73929   9
   1  10  -5 13.4662 5.24602   3
   1 -10   5 6.17970 4.76325   9
  -1 -10  -5 6.40728 6.86404   9
  -1 -10   5 -7.5291 10.5794   9
   2  10  -5 91.5319 8.33665   8
   2  10  -5 101.346 9.04136   3
   2 -10   5 68.9282 8.93109   9
   2 -10  -5 89.1837 8.46042   9
   2  10   5 83.8589 8.55076   3
   3  10  -5 130.710 9.24827   8
   3 -10  -5 127.944 8.94249   9
   3 -10  -5 125.947 10.1298   6
   3  10   5 142.643 9.06182   8
   4  10  -5 145.600 8.61618   8
   4  10  -5 138.848 8.33746   3
   4  10   5 136.082 8.28634   8
   4 -10  -5 132.939 8.62784   6
   4  10   5 143.830 8.55441   3
   4 -10  -5 132.631 7.48999   9
   5  10  -5 21.5445 4.54450   3
   5  10  -5 20.0290 3.40930   8
   5 -10  -5 17.6293 4.24612   6
   0 -11  -5 146.426 10.0425   9
   0  11  -5 171.256 9.49717   3
   1  11  -5 21.5521 3.98191   8
  -1 -11  -5 21.6231 7.06340   9
   1  11  -5 32.0572 5.07188   3
   1  11   5 26.0946 5.04121   3
  -1  11  -5 32.6942 4.60017   3
   1 -11  -5 20.1128 5.02619   9
   2  11  -5 40.4571 5.88107   3
   2  11  -5 50.4760 6.05528   8
   2  11   5 50.7611 6.56149   3
   2 -11  -5 47.6318 7.68052   6
  -2  11  -5 49.6145 5.62134   3
   3  11  -5 90.7575 6.35245   8
   3  11  -5 78.5234 6.00609   3
   3  11   5 89.8636 6.20004   8
   3 -11  -5 65.1564 7.02355   6
   3 -11  -5 83.6248 5.69960   9
   3  11   5 80.6431 6.24870   3
   4  11  -5 17.4281 3.01647   3
   4  11   5 19.2893 3.31156   3
   0  12  -5 38.3449 4.64179   8
   0  12   5 52.7288 4.95576   3
  -1  12   5 78.1922 5.44824   3
   1  12  -5 81.8423 7.82664   3
   1  12  -5 66.1592 5.18429   8
   1  12   5 79.4960 5.05958   8
   1  12   5 73.5570 5.61523   3
   1 -12  -5 64.4797 5.72345   9
  -2  12   5 18.4342 4.01148   3
   2  12   5 12.3721 4.36926   3
   2  12   5 12.5062 3.76834   8
   0   0  -6 5005.01 136.386   2
  -1   0  -6 9238.38 244.080   2
   1   0   6 8792.24 263.722   1
  -2   0  -6 223.009 10.8724   2
   2   0   6 222.635 22.3171   1
  -3   0   6 3393.01 91.8579   2
  -3   0  -6 3517.63 96.4861   2
   3   0   6 3517.91 125.200   1
   3   0   6 3271.28 94.1208   2
  -3   0   6 3202.08 91.9260   2
   4   0   6 313.376 27.8893   1
  -4   0  -6 306.739 15.4808   2
   5   0   6 60.1595 8.63561   4
  -5   0  -6 52.7631 8.00957   2
   5   0  -6 57.4900 9.11362   7
   5   0  -6 68.8510 7.97168   6
   5   0  -6 63.3287 10.2212   4
   5   0  -6 51.8117 7.40295   3
   5   0   6 46.5123 12.9496   1
   5   0  -6 60.8416 7.68609   5
   5   0  -6 49.5072 8.01224   8
   5   0   6 58.4845 6.93617   6
   5   0   6 55.9145 16.4174   1
   6   0  -6 547.356 21.1982   8
   6   0  -6 540.901 22.0176   5
   6   0  -6 550.819 21.4333   6
   6   0  -6 560.665 21.1992   3
   6   0  -6 555.944 24.8530   7
   6   0   6 573.256 22.8192   7
   6   0   6 573.313 22.3881   4
   6   0   6 552.928 21.1574   6
   6   0  -6 565.340 22.9704   4
  -6   0  -6 561.408 25.1749   2
   7   0   6 860.908 36.0351   4
   7   0   6 974.576 32.3026   6
   7   0  -6 904.102 29.9635   8
   7   0  -6 810.231 34.3193   3
   7   0  -6 842.421 33.3188   4
   7   0  -6 899.975 33.1931   5
   7   0  -6 829.291 35.4264   6
   8   0   6 30.3413 5.58702   4
   8   0  -6 37.5288 7.60999   7
   8   0  -6 23.4764 6.70120   5
   8   0  -6 37.8072 6.44336   4
   8   0   6 35.5312 5.28767   6
   8   0  -6 32.7620 5.41502   3
   8   0  -6 45.2460 7.09478   6
   9   0   6 233.468 9.52384   6
   0   1  -6 5435.78 148.663   2
   0  -1  -6 5417.62 148.666   2
   0   1   6 5502.03 167.636   1
   1  -1   6 1952.22 77.2244   1
   1   1  -6 1993.00 55.2550   2
   1   1  -6 1919.26 74.2164   1
  -1  -1  -6 2034.15 57.3339   2
  -1   1  -6 2052.15 57.8221   2
   1   1   6 2012.96 74.8647   1
   1   1   6 1999.93 57.5048   2
   1  -1  -6 1842.34 72.0643   1
   2  -1   6 230.310 23.4094   1
  -2  -1  -6 262.077 11.8026   2
  -2   1   6 243.247 10.3831   2
   2   1   6 248.949 22.7539   1
   2   1   6 257.657 11.5671   2
  -2   1  -6 267.441 12.3643   2
   2  -1  -6 249.374 18.8925   1
  -3  -1  -6 1346.70 41.7872   2
  -3   1   6 1339.13 39.3226   2
   3  -1  -6 1338.47 44.5742   1
   3   1   6 1406.11 64.9974   1
  -3  -1   6 1237.92 37.5486   2
   3   1   6 1315.47 39.7692   2
  -3   1  -6 1335.81 42.5431   2
   4  -1   6 1670.68 75.9941   1
   4  -1   6 1619.99 79.6039   1
  -4   1   6 1598.50 47.5058   2
  -4  -1  -6 1584.15 51.1422   2
   4   1   6 1664.55 70.0644   1
  -4   1  -6 1640.91 52.3188   2
   5  -1   6 44.2624 7.32779   7
   5   1  -6 61.2228 7.70977   3
   5  -1   6 45.9098 14.5724   1
  -5   1   6 43.7921 5.39894   2
   5   1  -6 39.6988 9.30449   7
   5   1  -6 46.2241 6.69200   6
   5   1  -6 42.6257 6.86964   5
  -5  -1  -6 59.9231 8.26756   2
   5  -1   6 54.8039 18.6584   1
   5  -1   6 48.5163 8.15972   4
   5   1  -6 52.7353 7.62631   4
   5   1  -6 52.6066 6.56624   8
   5  -1   6 61.1497 7.34757   6
   5   1   6 61.7938 13.0060   1
   5  -1  -6 49.9960 7.30075   3
   5  -1  -6 61.0172 7.72503   6
   5  -1  -6 46.4886 8.77152   7
   5  -1  -6 50.1079 6.74702   5
   5  -1  -6 56.7665 8.04626   8
   5   1   6 47.9824 7.74537   4
   5   1   6 60.6064 15.9225   1
   5   1   6 66.2284 8.75510   7
   5   1   6 64.8167 7.10565   6
   5  -1  -6 64.1622 10.0914   4
   6  -1   6 298.714 15.3330   4
   6   1  -6 305.404 14.6065   3
   6   1  -6 294.074 17.7482   7
   6  -1   6 321.045 16.5171   7
   6   1  -6 295.491 14.7461   8
   6   1  -6 282.647 15.6235   5
  -6  -1  -6 293.701 17.5365   2
   6   1  -6 322.841 14.6080   6
   6  -1   6 296.514 14.5354   6
   6   1  -6 304.336 16.1251   4
   6  -1  -6 309.236 14.4683   3
   6   1   6 293.443 14.0611   6
  -6   1  -6 301.304 18.1201   2
   6  -1  -6 299.291 18.3251   7
   6  -1  -6 310.797 15.0308   6
   6   1   6 295.214 14.6824   4
   6  -1  -6 333.977 16.9299   4
   6  -1  -6 307.324 14.7263   8
   6  -1  -6 332.629 16.4718   5
   6   1   6 301.001 16.3037   7
   7   1  -6 139.989 13.8257   7
   7   1  -6 135.437 10.0280   6
   7  -1   6 139.017 9.95715   6
   7   1  -6 123.655 11.9264   4
   7   1  -6 114.756 9.84982   3
   7  -1   6 124.101 10.2019   4
   7   1  -6 110.074 11.9265   5
   7   1  -6 111.287 10.1894   8
   7   1   6 124.700 10.4946   4
   7  -1  -6 143.173 12.2500   4
   7  -1  -6 126.953 12.2226   5
   7  -1  -6 130.590 10.1813   6
   7  -1  -6 105.509 13.6867   7
   7  -1  -6 129.744 10.1595   3
   7   1   6 133.398 9.73757   6
   7  -1  -6 114.373 10.7630   8
   8   1  -6 155.175 11.0465   5
   8   1  -6 155.242 9.72016   3
   8   1  -6 158.654 11.0606   4
   8   1  -6 125.258 16.9241   7
   8   1  -6 153.030 9.20888   6
   8  -1   6 143.163 9.01598   6
   8  -1   6 153.613 10.3803   4
   8   1   6 145.571 10.1769   4
   8  -1  -6 142.934 11.5684   4
   8  -1  -6 147.901 9.90483   6
   8   1   6 151.063 9.21842   6
   8  -1  -6 151.406 12.4216   7
   9   1  -6 82.9227 5.17993   6
   9   1  -6 71.8765 6.41138   4
   9  -1   6 87.9624 5.47467   6
   9  -1  -6 80.2790 6.79890   4
   9  -1  -6 91.4051 7.23543   7
   9  -1  -6 87.7029 6.57562   6
   9   1   6 81.2797 5.53268   6
   0   2   6 43.1613 12.8041   1
   0   2  -6 27.8871 4.35254   2
   0  -2   6 39.5785 14.2654   1
   0   2   6 35.9925 5.40542   2
  -1   2   6 433.658 31.1800   1
   1   2  -6 424.699 15.2440   2
  -1   2   6 429.799 16.7190   2
  -1  -2  -6 411.212 16.6401   2
   1   2   6 451.667 17.1729   2
   1   2   6 455.187 30.4973   1
  -1   2  -6 445.151 17.3871   2
  -2  -2  -6 1628.68 57.6282   2
  -2   2   6 1836.50 53.5481   2
   2  -2   6 1955.27 82.8438   1
   2   2   6 1832.02 53.8661   2
   2   2   6 1893.02 74.9397   1
   2  -2  -6 1823.32 73.3638   1
  -2   2  -6 1756.93 57.1353   2
   3  -2   6 1923.49 97.1539   1
  -3   2   6 2087.32 61.2746   2
  -3  -2  -6 2174.57 62.8199   2
   3  -2   6 2085.95 92.4441   1
   3   2   6 2178.92 84.7690   1
   3  -2  -6 2037.23 77.8794   1
  -3   2  -6 2128.01 64.0678   2
   3   2   6 1937.12 59.8857   2
   4  -2   6 1353.78 70.2289   1
   4  -2   6 1221.69 39.0034   7
  -4  -2  -6 1223.26 40.7190   2
   4  -2   6 1120.65 37.9311   4
  -4   2   6 1243.99 39.1153   2
   4   2  -6 1163.29 36.9037   3
   4  -2  -6 1122.11 38.2658   4
  -4   2  -6 1292.25 42.8531   2
   4   2   6 1211.72 36.6916   6
   4   2   6 1314.33 59.7367   1
   4  -2  -6 1171.67 39.0484   7
   4  -2  -6 1180.22 37.4870   5
   4  -2  -6 1233.32 36.8192   3
   4  -2  -6 1213.10 37.6225   6
   5  -2   6 45.7984 22.0147   1
   5   2  -6 38.7716 6.32041   8
   5  -2   6 27.6139 21.7052   1
   5   2  -6 34.0473 6.08582   3
  -5  -2  -6 27.5328 6.17073   2
   5   2  -6 32.9674 8.67709   7
   5   2  -6 36.7163 7.27544   4
   5   2  -6 43.1045 6.06643   6
   5  -2   6 26.1660 6.48242   7
   5  -2   6 42.7096 6.66917   6
   5   2  -6 22.1550 5.47327   5
  -5   2   6 30.5365 6.48591   2
   5  -2  -6 50.2786 8.33939   4
   5  -2  -6 32.6691 5.32799   8
   5  -2  -6 36.8061 8.65961   7
   5   2   6 33.7389 11.3717   1
   5   2   6 27.5187 7.13530   3
   5  -2  -6 36.1161 6.76106   6
   5   2   6 38.3181 5.52607   6
   5   2   6 35.4687 6.29266   4
   5  -2  -6 30.5450 5.31216   3
   5  -2  -6 27.9366 6.01257   5
  -5   2  -6 27.4919 7.02769   2
   6   2  -6 499.887 23.6056   7
   6   2  -6 554.112 21.9496   5
   6  -2   6 563.310 22.4151   4
   6   2  -6 530.912 21.3632   8
   6  -2   6 562.380 23.4592   7
   6   2  -6 529.025 21.9261   4
   6   2  -6 566.400 20.8935   6
   6  -2   6 552.531 21.3514   6
   6   2  -6 602.318 21.7895   3
  -6   2  -6 529.904 26.3468   2
   6  -2  -6 538.317 21.3756   8
   6  -2  -6 561.189 22.2960   6
   6  -2  -6 541.089 20.9880   3
   6   2   6 548.173 20.7391   6
   6   2   6 550.526 21.5804   4
   6  -2  -6 552.366 25.0698   7
   6  -2  -6 564.879 23.5339   4
   6  -2  -6 554.415 22.4496   5
   7   2  -6 183.962 13.1357   4
   7   2  -6 208.438 14.5627   7
   7   2  -6 195.963 13.6415   5
   7   2  -6 196.192 11.7394   3
   7   2  -6 218.821 12.6908   8
   7  -2   6 222.106 13.0896   4
   7   2  -6 186.537 11.4732   6
   7  -2   6 225.916 12.1756   6
   7   2   6 205.347 11.5079   6
   7  -2  -6 191.719 12.4463   6
   7  -2  -6 203.352 14.2288   4
   7  -2  -6 199.486 12.8051   8
  -7   2  -6 210.702 26.3701   2
   7  -2  -6 206.271 13.9550   5
   7  -2  -6 211.019 15.8569   7
   7   2   6 209.485 12.4932   4
   8   2  -6 46.1740 6.65884   4
   8   2  -6 44.0277 6.85841   3
   8  -2   6 53.4357 7.73063   4
   8  -2   6 42.9418 6.20851   6
   8   2  -6 73.1637 12.3578   7
   8   2  -6 52.5591 7.09159   6
   8  -2  -6 55.7253 7.76121   4
   8   2   6 53.4111 5.94232   6
   8  -2  -6 45.0163 6.23028   6
   8  -2  -6 60.2081 8.72740   7
   9   2   6 182.392 8.03829   6
   9  -2  -6 183.118 9.69170   4
   9  -2  -6 187.122 9.97424   7
   9  -2  -6 201.783 9.28787   6
   0   3   6 10.3868 10.6287   1
   0   3  -6 15.0655 4.46845   2
   0   3   6 14.6197 4.38797   2
   0  -3   6 2.48067 11.0068   1
   1  -3   6 405.282 36.5275   1
   1   3  -6 416.730 16.6106   2
  -1   3   6 419.790 18.8391   2
  -1   3   6 419.336 34.3108   1
   1   3   6 430.852 33.0901   1
  -1   3  -6 448.144 18.9046   2
   1   3   6 438.907 18.0440   2
   2  -3   6 85.9057 22.8587   1
  -2   3   6 77.6294 8.22759   2
   2  -3  -6 100.860 25.5424   1
   2   3   6 69.7667 18.3490   1
   2   3   6 82.7361 8.32780   2
  -2   3  -6 77.7769 9.03155   2
  -3   3   6 200.124 12.4401   2
   3  -3   6 271.159 40.9184   1
   3   3   6 232.425 25.3904   1
  -3   3  -6 207.066 13.9624   2
   3   3   6 193.165 12.2410   2
   4  -3   6 159.889 31.9654   1
  -4   3   6 152.467 11.5556   2
   4  -3   6 160.513 11.9716   7
   4  -3   6 172.466 11.0254   4
   4   3  -6 148.068 9.80035   3
   4   3  -6 136.819 10.8738   5
   4  -3   6 132.594 10.3759   6
   4  -3  -6 151.432 10.2749   5
   4  -3  -6 157.603 10.8486   6
   4  -3  -6 136.140 10.3481   8
   4  -3  -6 152.157 12.7635   4
   4  -3  -6 141.017 24.3670   1
   4   3   6 178.186 26.6089   1
  -4   3  -6 161.746 13.2133   2
   4   3   6 157.570 10.4405   4
   4  -3  -6 153.395 23.0067   1
   4  -3  -6 152.242 13.1999   7
   4   3   6 150.476 9.04621   6
   5   3  -6 83.3350 11.0632   3
   5  -3   6 77.6004 8.52206   6
   5   3  -6 84.0614 8.94116   6
   5   3  -6 104.529 11.8332   4
   5  -3   6 68.1712 21.2625   1
   5   3  -6 99.4013 9.28763   8
  -5   3   6 98.9436 10.9718   2
   5  -3   6 90.9784 9.71546   4
   5   3  -6 88.3190 10.3821   5
   5   3   6 77.9406 10.6005   3
   5  -3  -6 112.015 9.56901   8
   5   3   6 81.7578 9.04010   4
  -5   3  -6 99.1616 12.1622   2
   5  -3  -6 86.2935 10.1157   6
   5   3   6 110.273 18.1857   1
   5  -3  -6 98.0822 11.8762   4
   5  -3  -6 76.4945 12.1325   5
   5   3   6 86.3896 9.86727   6
   6  -3   6 479.825 30.1577   1
   6   3  -6 467.760 20.3577   4
   6  -3   6 438.877 31.7290   1
   6   3  -6 475.338 23.6194   7
   6   3  -6 507.272 20.4477   8
   6  -3   6 495.376 20.9681   4
  -6   3   6 461.031 23.7098   2
   6  -3   6 513.190 22.3170   7
   6   3  -6 516.913 20.4996   3
   6   3  -6 506.937 20.5803   5
   6   3  -6 497.605 19.0186   6
   6  -3   6 495.178 19.8853   6
   6   3   6 465.583 19.2090   3
   6   3   6 498.215 19.3886   6
   6   3   6 504.860 20.0045   4
   6  -3  -6 520.147 21.6148   6
   6  -3  -6 503.781 20.5402   8
   6  -3  -6 485.496 23.6459   7
   6  -3  -6 525.298 22.5165   4
   6  -3  -6 525.140 21.6750   5
   7   3  -6 542.597 21.3820   4
   7   3  -6 499.581 21.3787   5
   7  -3   6 545.193 21.8566   4
   7   3  -6 566.442 21.2431   8
   7  -3   6 585.206 21.6096   6
   7   3  -6 575.982 21.5000   3
   7   3  -6 541.520 20.1058   6
   7  -3  -6 591.149 23.8310   4
   7  -3  -6 581.039 22.4023   6
   7  -3  -6 541.830 24.1782   7
   7   3   6 573.737 21.0421   6
   7  -3  -6 558.525 22.6326   5
   8   3  -6 182.351 9.92902   3
   8   3  -6 167.679 8.74820   6
   8  -3   6 172.752 9.69336   6
   8   3   6 195.788 13.7232   6
   8  -3  -6 183.924 17.8844   4
   9  -3   6 139.018 6.30634   6
   9  -3  -6 132.923 6.81230   6
   9  -3  -6 153.027 7.45650   4
   0   4  -6 1366.88 44.5176   2
   0  -4   6 1240.06 76.2943   1
   0   4   6 1311.25 44.0781   2
   0   4   6 1373.62 70.2200   1
   1  -4   6 183.506 34.8118   1
   1   4  -6 177.932 11.4661   2
  -1   4   6 159.775 30.2782   1
  -1   4   6 173.830 12.4040   2
   1   4   6 190.460 12.5644   2
  -1   4  -6 160.378 12.3674   2
   1   4   6 186.554 29.3899   1
  -1  -4   6 203.952 40.9919   1
  -2   4   6 488.266 21.5285   2
   2   4  -6 427.374 17.2712   2
   2   4   6 497.492 21.0413   2
  -2   4  -6 468.926 22.3244   2
   2   4   6 469.148 39.4924   1
   3   4  -6 384.603 15.7387   8
   3  -4   6 360.504 17.5035   7
   3   4  -6 366.356 15.4930   3
   3  -4   6 374.426 14.4720   9
   3  -4   6 484.063 60.0146   1
  -3   4   6 407.026 19.8315   2
   3   4   6 400.809 36.8233   1
   3   4   6 404.260 15.1541   6
   3  -4  -6 349.528 14.3277   9
   3  -4  -6 366.760 16.0184   5
   3  -4  -6 365.557 16.0701   8
   3   4   6 384.610 18.3060   2
  -3   4  -6 398.627 20.8103   2
   4  -4   6 509.957 19.7232   6
  -4   4   6 532.492 24.9264   2
   4   4  -6 482.048 18.7077   6
   4   4  -6 534.052 20.0803   8
   4  -4   6 531.808 21.5367   7
   4   4  -6 492.769 20.0400   5
   4  -4   6 538.962 52.8158   1
   4   4  -6 506.622 19.6384   3
   4  -4   6 492.517 20.1350   4
   4  -4  -6 531.573 22.8288   7
  -4   4  -6 523.041 26.2923   2
   4  -4  -6 537.940 20.3548   5
   4  -4  -6 502.770 20.1081   8
   4  -4  -6 518.413 18.0504   9
   4   4   6 524.163 19.1024   6
   4  -4  -6 486.857 21.1635   4
   4  -4  -6 562.743 45.8187   1
   4  -4  -6 528.016 20.6870   6
   4   4   6 581.003 42.7646   1
   4   4   6 532.624 23.2377   3
   5  -4   6 55.8858 8.59217   6
   5  -4   6 39.2995 20.5058   1
   5   4  -6 68.6031 8.94738   8
   5   4  -6 67.6429 7.71524   6
   5   4  -6 75.9525 8.71443   3
   5  -4   6 62.6459 9.67139   4
  -5   4   6 62.4752 10.3186   2
   5   4  -6 71.8217 10.9909   5
   5  -4   6 82.9502 10.2702   7
   5  -4  -6 61.5285 9.95641   8
  -5   4  -6 56.7742 11.1453   2
   5   4   6 70.2766 7.68387   6
   5   4   6 77.7681 17.6625   1
   5  -4  -6 75.6763 10.6286   7
   5  -4  -6 72.0612 11.7387   4
   5   4   6 72.7302 10.2191   3
   5  -4  -6 62.2144 7.56467   9
   5  -4  -6 77.8176 10.3308   6
   5  -4  -6 81.4778 10.9484   5
   6  -4   6 449.222 19.5223   4
   6   4  -6 425.731 19.2097   5
  -6   4   6 373.679 23.8402   2
   6  -4   6 432.744 20.1582   7
   6  -4   6 428.219 18.3759   6
   6   4  -6 454.258 19.1374   8
   6   4  -6 410.944 16.9484   6
   6   4  -6 471.275 19.2661   3
   6  -4  -6 456.771 21.1858   4
   6  -4  -6 455.766 20.8107   5
  -6   4  -6 416.109 25.4981   2
   6  -4  -6 477.883 20.4808   6
   6   4   6 448.486 18.0576   6
   6  -4  -6 459.845 22.2284   7
   6   4   6 409.940 18.3542   3
   7   4  -6 247.819 12.9532   3
   7  -4   6 250.252 12.7371   6
   7   4  -6 230.016 12.6139   8
   7   4  -6 231.528 11.0631   6
   7  -4   6 230.252 13.4482   4
   7  -4  -6 246.028 15.8695   7
   7  -4  -6 244.276 14.1614   5
   7  -4  -6 246.211 13.9992   6
   7  -4  -6 235.500 14.7981   4
   7   4   6 237.310 12.1045   6
   8  -4   6 262.565 11.1750   6
   8   4  -6 239.247 10.7999   3
   8  -4   6 252.362 11.9363   4
   8  -4  -6 244.380 13.0633   7
   8  -4  -6 239.847 12.0264   6
   8  -4  -6 251.767 12.8765   4
   9  -4  -6 -1.9226 3.01726   6
   9  -4  -6 6.78825 3.30892   4
   0   5  -6 1616.56 53.8763   2
   0   5   6 1650.05 87.7364   1
   0   5   6 1551.61 53.3875   2
   0  -5   6 1607.26 97.1837   1
   1   5  -6 1005.54 36.8582   2
  -1   5   6 1039.64 70.8696   1
   1  -5   6 1117.26 78.4962   1
  -1   5   6 985.839 38.0589   2
   1   5   6 1034.00 65.2031   1
  -1   5  -6 1057.08 39.1433   2
   1   5   6 1023.74 37.8597   2
   2  -5   6 1184.21 82.5752   1
  -2   5   6 1163.05 42.1855   2
   2  -5   6 1129.52 35.1343   9
   2   5  -6 1077.93 34.8505   3
   2   5   6 1184.43 69.7943   1
   2   5   6 1144.50 40.8857   2
  -2   5  -6 1131.55 42.9128   2
   2  -5  -6 1097.01 34.8724   9
   3   5  -6 525.458 20.3810   8
   3  -5   6 519.655 19.3602   9
  -3   5   6 566.001 26.5346   2
   3   5  -6 541.784 20.2313   3
   3  -5   6 596.366 61.2577   1
  -3   5  -6 555.409 27.6277   2
   3   5   6 549.720 47.0772   1
   3  -5  -6 547.083 19.5214   9
   3  -5  -6 502.917 21.8080   4
   3  -5  -6 538.768 21.1436   5
   4  -5   6 369.841 16.8249   6
   4  -5   6 484.699 67.3824   1
   4  -5   6 350.490 17.7617   4
   4   5  -6 366.411 16.9696   5
  -4   5   6 390.578 22.9685   2
   4  -5   6 358.568 20.7864   7
   4  -5  -6 386.381 19.6876   7
   4  -5  -6 426.773 55.3618   1
   4  -5  -6 382.278 18.8963   4
  -4   5  -6 420.758 24.6246   2
   4  -5  -6 405.596 15.2980   9
   4   5   6 371.171 38.6047   1
   4   5   6 378.025 16.8222   3
   5  -5   6 373.488 16.9993   6
   5   5  -6 352.364 17.1001   5
  -5   5   6 383.214 23.3237   2
   5   5  -6 354.117 17.0216   8
   5  -5   6 336.139 53.7722   1
   5   5  -6 347.037 16.6185   3
   5  -5   6 361.218 16.9904   4
   5   5  -6 348.097 15.0184   6
   5   5   6 352.706 16.5839   3
   5  -5  -6 344.042 19.1240   7
   5  -5  -6 276.397 37.6819   1
   5  -5  -6 381.504 18.1580   6
  -5   5  -6 410.999 28.1174   2
   5   5   6 365.182 15.9376   6
   5  -5  -6 388.091 19.4137   4
   5  -5  -6 385.723 18.6601   5
   5  -5  -6 341.149 34.0600   1
   5   5   6 362.426 31.9398   1
   5  -5  -6 363.283 14.1143   9
   6  -5   6 17.2895 19.3027   1
   6   5  -6 7.78908 4.74671   8
   6  -5   6 16.9709 6.13743   4
   6   5  -6 15.9658 5.47115   3
   6  -5   6 7.52576 4.96048   6
   6  -5  -6 13.2577 6.70762   4
  -6   5  -6 13.6122 9.40483   2
   6  -5  -6 15.8036 6.21834   6
   6   5   6 27.5660 6.51617   3
   6  -5  -6 15.7874 6.77984   7
   6   5   6 15.3344 4.68679   6
   6  -5  -6 15.0702 6.57481   5
   7   5  -6 57.2060 10.7381   8
   7  -5   6 84.6633 9.27800   4
   7  -5   6 93.6435 8.52804   6
   7   5  -6 70.5199 8.10075   3
   7  -5  -6 84.3103 9.17426   6
   7  -5  -6 87.6377 10.3007   7
   7  -5  -6 66.3708 9.75313   4
   8   5  -6 105.021 6.52734   3
   8  -5   6 97.2119 6.49911   6
   8  -5  -6 99.2164 7.97859   7
   8  -5  -6 101.746 7.48336   6
   8  -5  -6 102.286 7.85195   4
   0   6   6 47.7746 8.81196   2
   0  -6   6 58.3441 38.7489   1
   0   6  -6 38.3820 8.38171   2
   0   6   6 56.0652 24.4266   1
   0  -6  -6 54.4890 7.59571   9
  -1  -6  -6 61.4255 8.98212   9
  -1   6   6 20.7337 29.2181   1
   1   6  -6 38.4598 8.86657   2
   1  -6   6 34.5610 28.8120   1
   1  -6   6 56.6123 10.5287   9
  -1   6   6 40.5921 9.01577   2
   1   6   6 69.4465 28.5045   1
   1   6   6 50.3258 10.2878   2
  -1   6  -6 51.0757 10.6682   2
   1  -6  -6 47.8074 6.53416   9
   2  -6   6 1020.24 32.9434   9
   2  -6   6 936.988 81.1887   1
  -2   6   6 1077.60 42.0852   2
   2   6  -6 959.232 32.4927   3
   2   6   6 1062.33 73.8671   1
   2   6   6 1010.77 40.1466   2
   2  -6  -6 1063.92 33.0864   9
  -2   6  -6 1051.53 42.9435   2
   2  -6  -6 936.483 35.6460   4
  -3   6   6 155.617 15.9275   2
   3  -6   6 133.671 38.7643   1
   3  -6   6 106.199 12.2045   6
  -3   6  -6 175.402 17.2842   2
   3  -6  -6 136.493 14.2546   4
   3   6   6 132.628 30.9168   1
   3  -6  -6 123.284 15.0124   7
   4  -6   6 207.024 12.0386   9
   4  -6   6 175.048 13.1331   6
   4   6  -6 209.465 13.6085   5
  -4   6   6 228.551 19.7886   2
   4   6  -6 196.097 12.4383   8
   4  -6   6 248.047 52.4290   1
   4   6  -6 206.949 12.5937   3
   4  -6  -6 259.903 49.0090   1
   4  -6  -6 214.746 13.5885   6
   4   6   6 220.038 13.2276   3
   4  -6  -6 213.242 15.3696   7
   4  -6  -6 198.899 14.9463   4
   4   6   6 218.509 39.3039   1
  -4   6  -6 206.947 19.5545   2
   4  -6  -6 224.507 14.0302   5
   4  -6  -6 211.944 11.4755   9
   5  -6   6 64.2481 28.9207   1
   5  -6   6 103.204 10.4612   6
   5   6  -6 105.128 12.5508   5
   5  -6   6 97.5884 13.2031   4
   5   6  -6 85.7580 9.39516   8
   5   6  -6 97.0298 10.0002   3
  -5   6   6 90.6013 15.0524   2
  -5   6  -6 102.796 16.0117   2
   5   6   6 77.1744 10.3907   3
   5  -6  -6 102.730 7.99698   9
   5  -6  -6 114.085 28.6439   1
   5   6   6 81.1089 11.4014   8
   5  -6  -6 114.705 12.6279   7
   5  -6  -6 112.460 11.8560   6
   6  -6   6 28.5904 7.04987   4
   6   6  -6 19.9577 5.29180   8
   6  -6   6 32.5354 6.50545   6
   6   6  -6 25.0820 5.44849   3
   6  -6  -6 29.5396 7.24726   6
   6  -6  -6 32.0142 7.88018   7
   6   6   6 30.0436 5.98188   3
   6  -6  -6 26.2466 6.57877   4
   7   6  -6 10.3237 4.53183   8
   7  -6   6 18.6177 4.81926   6
   7  -6   6 18.1673 5.16300   4
   7   6  -6 16.1694 4.60708   3
   7  -6  -6 16.0079 5.45178   4
   7  -6  -6 13.6680 4.35043   6
   7  -6  -6 13.7395 5.00325   7
   8   6  -6 96.1130 5.52932   3
   8  -6  -6 96.1853 6.41776   4
   8  -6  -6 106.254 6.47979   6
   0   7   6 19.2877 9.81943   2
   0   7  -6 35.9381 10.8871   2
   0  -7  -6 21.6910 5.92030   9
   0   7   6 26.9745 34.0986   1
   1   7  -6 189.790 20.3428   2
  -1   7   6 252.413 20.4156   2
  -1   7   6 171.441 53.6156   1
   1  -7   6 229.118 58.2653   1
  -1  -7  -6 255.105 16.0775   9
   1  -7   6 257.734 14.0683   9
   1   7   6 253.971 20.6262   2
   1  -7  -6 245.956 13.8948   9
  -1   7  -6 252.997 21.2238   2
  -2  -7  -6 441.683 30.4514   9
   2  -7   6 372.231 16.8516   9
   2  -7   6 371.751 73.2211   1
  -2   7   6 386.043 25.1006   2
   2   7  -6 354.514 16.2208   3
   2  -7  -6 381.820 16.9176   9
   2  -7  -6 342.273 21.6044   4
  -2   7  -6 347.633 25.1429   2
   2   7   6 342.439 28.9111   2
   2   7   6 347.900 54.2416   1
   3  -7   6 1057.27 98.9109   1
   3   7  -6 1146.73 37.9245   8
  -3   7   6 1180.56 48.8845   2
   3  -7   6 1168.48 37.3075   9
   3  -7   6 1112.68 36.9214   6
   3   7  -6 1137.43 37.4168   3
   3  -7  -6 1207.26 37.4436   9
  -3   7  -6 1108.20 48.9846   2
   3  -7  -6 1088.82 38.4616   4
   3   7   6 1188.99 84.1985   1
   4   7  -6 34.2433 6.05306   3
   4   7  -6 27.1946 7.38383   5
  -4   7   6 26.7022 9.71545   2
   4  -7   6 35.7132 7.12783   6
   4  -7  -6 24.7497 8.21565   7
   4   7   6 32.0640 6.42540   3
   4  -7  -6 23.0255 7.04068   6
   4  -7  -6 34.3014 6.01245   9
  -4   7  -6 31.2353 11.4374   2
   4  -7  -6 23.6827 8.46361   4
   5  -7   6 187.357 46.9198   1
  -5   7   6 224.787 22.8464   2
   5   7  -6 230.251 13.0130   3
   5  -7   6 233.592 13.7673   6
   5   7  -6 232.595 13.1700   8
  -5   7  -6 211.150 22.6605   2
   5  -7  -6 238.153 14.6778   4
   5   7   6 213.657 13.2766   8
   5  -7  -6 220.463 14.2696   7
   5  -7  -6 155.639 33.8575   1
   5  -7  -6 232.153 11.0971   9
   5  -7  -6 240.509 14.7142   6
   5   7   6 252.627 13.3238   3
   6  -7   6 324.455 14.8342   6
   6   7  -6 329.836 14.8431   8
   6   7  -6 325.304 14.7002   3
   6  -7  -6 340.708 15.8601   4
   6  -7  -6 326.003 15.7517   6
   6   7   6 331.765 13.9104   3
   6  -7  -6 323.672 15.3478   7
   7   7  -6 47.0458 5.22280   3
   7  -7  -6 42.0673 6.66375   4
   7  -7  -6 45.6759 6.09853   6
   0   8   6 2042.69 73.9424   2
   0  -8  -6 2134.93 62.2648   9
   0   8  -6 1936.38 73.1579   2
   0  -8   6 2026.50 62.1224   9
   1  -8   6 55.9160 8.42385   9
  -1   8   6 72.6111 15.0880   2
   1  -8   6 56.1499 68.3385   1
  -1  -8  -6 54.5994 9.12192   9
   1  -8  -6 49.1094 7.85042   9
  -1  -8   6 50.4070 16.6870   9
   1   8   6 43.7486 14.5036   2
   1   8   6 41.2425 38.0460   1
  -1   8  -6 53.2669 13.0354   2
   2   8  -6 288.572 15.2088   3
   2  -8   6 343.150 16.3309   9
  -2   8   6 318.677 24.9895   2
   2  -8   6 393.764 81.1582   1
  -2  -8  -6 268.615 19.9846   9
   2   8   6 379.138 65.0904   1
  -2   8  -6 275.552 24.7356   2
   2  -8  -6 321.567 16.1286   9
   3  -8   6 78.4244 9.34410   9
   3   8  -6 88.8064 9.58851   8
  -3   8   6 56.9668 13.7375   2
   3   8  -6 83.6339 12.0146   3
   3  -8   6 35.4262 46.6230   1
   3  -8  -6 71.5359 8.67860   9
   3   8   6 75.8687 11.0658   3
  -3   8  -6 54.4122 14.1646   2
   3   8   6 85.7263 34.5108   1
   3  -8  -6 17.7419 36.3000   1
   4  -8   6 3.75969 37.4147   1
   4  -8   6 48.9252 8.76711   6
  -4   8   6 18.9377 11.2738   2
   4  -8  -6 51.9536 7.58507   9
   4  -8  -6 29.6833 9.16253   4
   4   8   6 35.9514 5.84504   8
  -4   8  -6 33.0938 13.4192   2
   4  -8  -6 70.1975 37.9574   1
   5   8  -6 33.6042 5.93990   8
   5  -8  -6 39.1099 6.87153   6
   5  -8  -6 31.0800 4.50887   9
   5  -8  -6 49.8792 8.09871   4
   5   8   6 38.4867 5.97731   3
   6   8  -6 8.95229 3.59302   3
   6   8  -6 5.20518 3.82352   8
   6  -8  -6 8.22205 4.73633   6
   6   8   6 15.3167 4.78230   3
   7   8  -6 104.732 5.39241   3
   7  -8  -6 104.714 6.06862   6
   0  -9   6 7.32975 6.04615   9
   0   9   6 64.6167 62.6360   1
   0  -9  -6 18.9805 5.72776   9
   0   9   6 40.6365 16.2482   2
   1   9  -6 499.066 19.9038   3
   1  -9   6 503.878 21.1641   9
  -1   9   6 457.793 32.8221   2
  -1  -9  -6 509.653 21.8740   9
  -1   9  -6 433.119 35.7258   2
   1   9   6 431.136 78.6591   1
   1  -9  -6 496.464 21.0393   9
  -1  -9   6 485.462 23.4390   9
   2  -9   6 158.965 12.0079   9
   2  -9   6 149.288 91.8985   1
  -2  -9  -6 158.962 16.2168   9
   2   9  -6 149.358 11.2208   3
   2  -9  -6 146.921 62.0411   1
   2   9   6 104.493 44.2177   1
   2  -9  -6 154.122 11.4689   9
   3   9  -6 33.8952 6.10946   3
   3  -9   6 102.990 86.4571   1
   3  -9   6 36.4767 6.57006   9
   3   9  -6 25.2637 8.99159   5
   3   9   6 38.6089 6.52697   3
   3  -9  -6 27.3776 5.63198   9
   3  -9  -6 31.1890 46.7845   1
   4   9  -6 38.8652 6.25200   3
   4   9  -6 17.9481 4.48002   8
   4  -9  -6 24.6042 4.60123   9
   4   9   6 26.5223 5.13731   8
   4  -9  -6 30.9476 6.56388   6
   5   9  -6 52.7637 6.18368   3
   5   9  -6 58.7740 6.79877   8
   5  -9  -6 57.3086 7.93758   6
   5   9   6 53.2249 6.55201   3
   6   9  -6 -0.3723 2.70310   3
   6   9  -6 4.05566 3.06077   8
   6  -9  -6 2.10151 3.42488   6
   0 -10  -6 83.3858 10.1878   9
   0 -10   6 101.867 12.5227   9
   0  10  -6 98.1942 9.60717   3
  -1 -10  -6 146.743 16.8968   9
   1  10  -6 150.742 10.3145   3
   1 -10   6 140.524 11.2655   9
   1 -10  -6 119.830 10.4550   9
   2 -10   6 153.246 10.7688   9
   2  10  -6 127.907 9.74462   3
   2  10  -6 146.208 10.7355   5
   2 -10  -6 166.430 10.2403   9
   2  10   6 153.268 10.1435   3
   3  10  -6 30.7722 7.54632   3
   3  10  -6 48.5013 9.01023   8
   3 -10  -6 43.1199 6.47893   6
   3  10   6 44.7346 6.61974   8
   3  10   6 36.4949 5.46970   3
   4  10  -6 104.590 7.44887   3
   4  10  -6 111.484 7.43204   8
   4  10   6 89.4134 7.72077   8
   4  10   6 111.776 7.54790   3
   4 -10  -6 99.2956 7.87140   6
   4 -10  -6 102.843 6.56520   9
   5  10  -6 146.103 6.86039   3
   5  10  -6 137.326 7.19273   8
   5 -10  -6 138.289 7.51718   6
   0 -11  -6 74.7359 7.71125   9
   0  11  -6 81.9481 7.49389   8
   0  11  -6 86.8670 7.66186   3
  -1 -11  -6 4.49176 5.94349   9
   1  11  -6 7.52699 3.98415   3
   1  11  -6 7.60255 3.52815   8
  -1  11  -6 1.20703 4.14029   3
   1  11   6 7.21269 3.96650   3
   1 -11  -6 5.36648 4.16848   9
  -1  11  -6 6.42138 3.54763   8
   2  11  -6 125.269 7.86288   3
   2  11  -6 130.647 7.79817   8
   2 -11  -6 129.155 8.05853   9
   2 -11  -6 138.763 8.84881   6
  -2  11  -6 119.690 7.93696   8
  -2  11  -6 139.880 13.8825   3
   2  11   6 151.383 8.41645   3
   3  11  -6 42.4746 5.15541   8
   3  11  -6 48.2242 5.32803   3
   3  11   6 34.0359 7.26476   3
   3  11   6 33.5422 5.46132   8
   3 -11  -6 40.6348 4.68241   9
   4  11  -6 50.6012 4.34117   8
   4  11  -6 43.0701 4.55919   3
   0  12   6 77.2148 5.55907   3
   0  12  -6 76.1058 7.03975   8
  -1  12   6 67.0406 4.95742   3
   1  12  -6 62.5834 4.92976   8
   1 -12  -6 48.7184 6.12348   9
   1  12   6 70.8675 5.11725   3
   1  12   6 66.1561 4.74389   8
   2  12  -6 109.712 5.85742   8
  -2  12   6 102.529 5.43479   3
   2  12   6 98.4660 5.64751   3
   0   0   7 -1.3197 6.65239   1
   0   0  -7 -0.9224 2.29184   2
   1   0   7 564.330 34.8851   1
   1   0  -7 598.212 18.6597   2
  -1   0  -7 586.257 20.4090   2
   1   0  -7 564.193 32.2478   1
   2   0  -7 7.67757 6.60128   1
  -2   0  -7 8.17249 3.61115   2
   2   0   7 3.07916 8.49831   1
   3   0   7 8.14503 10.2959   1
   3   0   7 14.1006 4.09317   2
  -3   0  -7 12.8395 4.43444   2
  -3   0   7 9.89342 3.26557   2
  -4   0   7 447.619 14.9316   2
   4   0   7 495.826 36.8722   1
  -4   0  -7 503.733 21.0558   2
   5   0   7 814.325 29.1351   7
   5   0   7 848.935 46.7819   1
   5   0  -7 830.950 27.8819   8
   5   0   7 804.051 28.2410   4
   5   0  -7 828.126 28.3852   5
   5   0  -7 829.152 27.9677   6
   5   0   7 818.629 51.7140   1
   5   0  -7 829.061 27.5813   3
   5   0   7 841.933 27.6369   6
   5   0  -7 791.441 30.4144   7
   5   0  -7 842.360 29.4351   4
  -5   0  -7 861.083 35.9635   2
   6   0  -7 15.3621 4.84140   3
   6   0  -7 26.7961 6.95829   4
   6   0   7 20.1614 4.93249   6
  -6   0  -7 21.7444 6.74744   2
   6   0  -7 7.96409 5.28090   5
   6   0  -7 15.1201 5.31579   8
   6   0  -7 24.4555 8.04361   7
   6   0   7 33.3061 6.45919   4
   6   0  -7 21.2321 5.79789   6
   7   0  -7 298.934 14.6082   6
   7   0  -7 302.452 14.4686   3
   7   0  -7 289.979 14.7020   8
   7   0  -7 289.071 15.8049   5
   7   0  -7 300.479 16.5607   4
   7   0  -7 278.921 18.0375   7
   7   0   7 294.678 15.4180   4
   7   0   7 303.312 14.3541   6
   8   0   7 96.1587 9.15642   4
   8   0  -7 90.8783 10.2845   5
   8   0  -7 111.244 11.6292   7
   8   0  -7 111.563 10.2585   4
   8   0  -7 103.541 8.32504   3
   8   0   7 99.5553 7.76523   6
   8   0  -7 99.1775 9.61632   8
   8   0  -7 108.028 8.51585   6
   9   0   7 3.01488 2.26548   6
   9   0  -7 -4.0879 2.59700   6
   0  -1  -7 665.393 21.9610   2
   0   1  -7 649.322 21.8363   2
   0  -1   7 651.995 38.3855   1
   0   1   7 642.030 36.3606   1
  -1  -1  -7 6997.85 185.510   2
   1   1  -7 6694.19 183.266   2
   1  -1   7 6700.65 211.365   1
  -1   1  -7 7163.17 186.013   2
   1   1   7 6728.35 207.803   1
   1  -1  -7 6375.28 205.328   1
   2  -1   7 214.813 28.5649   1
  -2  -1  -7 222.287 11.0433   2
  -2   1   7 193.936 9.46051   2
   2   1   7 233.497 22.6596   1
   2  -1  -7 187.711 18.1197   1
  -2   1  -7 201.106 11.0871   2
   2   1   7 207.469 10.7556   2
  -3  -1  -7 523.999 20.4563   2
  -3   1   7 523.099 18.2209   2
   3  -1   7 528.146 39.5026   1
   3  -1  -7 526.021 24.4481   1
   3   1   7 558.639 37.5483   1
   3   1   7 427.721 24.1630   2
  -3   1  -7 527.030 21.1489   2
  -3  -1   7 492.435 17.0880   2
  -4  -1  -7 570.919 22.4716   2
   4  -1   7 528.398 19.9152   4
   4   1  -7 496.845 18.9278   3
  -4   1   7 534.592 18.4467   2
   4  -1   7 578.607 42.8645   1
   4  -1  -7 477.745 22.6592   7
  -4   1  -7 557.722 23.0720   2
   4   1   7 531.794 20.2142   4
   4   1   7 549.081 37.6808   1
   4   1   7 462.263 22.9773   6
   4  -1  -7 488.413 21.8700   5
   4  -1  -7 523.500 19.3545   3
   5  -1   7 191.699 41.6746   1
   5  -1   7 244.817 12.3148   6
   5   1  -7 258.516 16.0345   7
   5   1  -7 229.697 12.1503   3
   5  -1   7 249.012 36.3563   1
   5   1  -7 225.898 13.8131   4
   5   1  -7 220.148 12.0056   8
   5   1  -7 250.876 13.1879   5
   5  -1   7 221.715 13.7380   7
   5   1  -7 228.158 12.3884   6
   5  -1   7 226.172 12.9318   4
  -5  -1  -7 235.769 14.5555   2
   5  -1  -7 247.749 12.0782   3
   5  -1  -7 238.682 12.9573   6
   5   1   7 221.501 13.7935   7
   5  -1  -7 228.850 12.3470   8
   5   1   7 239.459 23.4534   1
   5   1   7 221.737 12.1661   4
   5  -1  -7 229.100 14.2719   4
  -5   1  -7 234.626 15.5524   2
   5   1   7 238.178 11.7086   6
   5   1   7 236.334 31.6169   1
   5  -1  -7 214.675 12.7088   5
   5  -1  -7 201.500 15.7605   7
   6   1  -7 45.3712 6.56480   6
   6   1  -7 38.6328 6.76063   5
   6   1  -7 47.8516 7.85034   4
   6  -1   7 52.3679 7.96490   6
   6   1  -7 60.6537 7.58182   3
  -6  -1  -7 48.6065 8.82699   2
   6  -1   7 69.2847 10.4754   7
   6   1  -7 54.0730 9.72083   7
   6  -1   7 63.9118 9.05922   4
   6   1  -7 55.6210 7.33386   8
  -6   1  -7 45.3937 8.61119   2
   6  -1  -7 60.7159 8.20313   6
   6  -1  -7 50.5318 8.05352   3
   6  -1  -7 40.1091 7.76982   4
   6   1   7 57.1152 7.54115   6
   6   1   7 73.9807 8.84653   4
   6  -1  -7 66.6637 10.0284   5
   6  -1  -7 62.8360 8.60058   8
   6  -1  -7 65.2633 10.7698   7
   7   1  -7 285.241 17.8365   7
   7  -1   7 280.806 13.9322   6
   7   1  -7 278.431 15.4179   4
   7   1  -7 295.315 14.2051   6
   7  -1   7 287.780 14.8742   4
   7   1  -7 281.146 14.2607   8
   7   1  -7 275.406 15.5146   5
   7   1  -7 298.041 14.2918   3
   7  -1  -7 300.165 14.2314   3
   7  -1  -7 282.004 15.7316   5
   7   1   7 296.325 14.0468   6
   7   1   7 278.617 14.8222   4
   7  -1  -7 293.620 14.6329   6
   7  -1  -7 295.141 14.9590   8
   7  -1  -7 288.115 18.0267   7
   7  -1  -7 299.239 16.3590   4
   8   1  -7 360.737 17.0771   7
   8   1  -7 345.122 15.3884   5
   8  -1   7 345.967 14.3092   6
   8  -1   7 333.510 15.1623   4
   8   1  -7 326.751 14.4614   8
   8   1  -7 323.085 14.2793   3
   8   1  -7 382.923 16.4910   6
   8  -1  -7 359.058 16.4540   4
   8  -1  -7 356.114 14.8794   6
   8  -1  -7 332.598 17.5056   7
   8   1   7 354.408 14.4271   6
   9   1  -7 94.8105 5.56343   6
   9  -1   7 111.417 6.52787   6
   9   1   7 116.197 6.16524   6
   9  -1  -7 91.0318 10.6879   4
   9  -1  -7 107.988 6.17556   6
   9  -1  -7 109.188 7.61599   7
   0  -2   7 537.381 37.2450   1
   0   2  -7 507.323 18.9120   2
   0   2   7 516.444 19.4272   2
   0   2   7 502.348 33.7083   1
  -1   2   7 4194.46 117.223   2
  -1   2   7 4102.87 140.936   1
  -1  -2  -7 4119.34 117.316   2
   1  -2   7 4137.52 146.673   1
   1   2  -7 4093.06 115.300   2
  -1   2  -7 4158.33 117.849   2
   1   2   7 4460.53 142.884   1
   1   2   7 4265.73 117.779   2
  -2  -2  -7 430.736 17.4008   2
  -2   2   7 398.193 16.4923   2
   2  -2   7 380.245 35.6113   1
   2   2   7 368.717 30.5738   1
  -2   2  -7 399.256 17.7900   2
   2  -2  -7 385.115 30.7363   1
   2   2   7 412.665 17.1618   2
   3  -2   7 1981.82 91.4071   1
  -3   2   7 2011.00 58.9366   2
  -3  -2  -7 1977.40 60.4144   2
   3  -2  -7 1910.97 76.1041   1
  -3   2  -7 2016.13 61.7559   2
   3   2   7 1978.22 83.1928   1
   3   2   7 1903.71 62.6972   2
  -4   2   7 186.436 11.0297   2
   4  -2   7 170.190 11.1006   4
   4   2  -7 188.057 17.7148   5
   4  -2   7 195.267 11.9221   7
   4   2  -7 178.847 10.3680   8
   4   2  -7 190.630 10.4568   3
   4  -2   7 206.508 33.7638   1
  -4  -2  -7 187.924 12.4678   2
   4  -2  -7 206.312 13.9175   7
   4  -2  -7 188.820 11.4845   6
   4   2   7 182.945 9.91270   6
  -4   2  -7 193.003 13.3420   2
   4   2   7 206.976 28.8672   1
   4   2   7 187.209 10.7544   4
   4  -2  -7 183.305 11.2131   5
   4  -2  -7 175.246 10.6423   8
   4  -2  -7 170.704 12.5244   4
   4  -2  -7 168.571 10.3373   3
   5   2  -7 218.619 11.6389   3
   5  -2   7 180.349 30.3171   1
   5   2  -7 203.246 11.7636   8
   5  -2   7 198.934 11.4027   6
   5  -2   7 246.491 41.0078   1
   5   2  -7 181.589 13.8293   4
  -5   2   7 205.942 12.7377   2
   5   2  -7 196.803 12.4745   5
  -5  -2  -7 192.722 13.9883   2
   5   2  -7 242.797 12.2111   6
   5  -2   7 213.198 13.7535   7
   5  -2  -7 221.844 12.9682   5
   5  -2  -7 199.632 12.1889   6
   5  -2  -7 234.070 14.7164   4
  -5   2  -7 202.930 15.4081   2
   5   2   7 199.246 10.8535   6
   5  -2  -7 218.697 11.8991   8
   5  -2  -7 240.789 15.6595   7
   5  -2  -7 190.777 11.3954   3
   5   2   7 194.706 11.7822   4
   5   2   7 223.830 22.6080   1
   6   2  -7 212.755 13.6908   5
   6   2  -7 226.155 14.3724   4
   6   2  -7 221.272 12.4393   6
   6  -2   7 250.510 14.8086   7
   6   2  -7 219.508 12.8782   3
   6  -2   7 247.556 13.0121   6
   6   2  -7 229.202 16.6339   7
   6  -2   7 232.509 19.6552   1
   6  -2   7 234.853 13.6222   4
   6   2  -7 214.138 12.8876   8
   6   2   7 237.307 12.3729   6
   6  -2  -7 247.053 13.9462   6
   6   2   7 223.276 13.0826   4
   6  -2  -7 244.745 15.0800   4
   6  -2  -7 238.200 12.8283   3
   6  -2  -7 256.206 17.6742   7
   6  -2  -7 247.142 14.5641   5
  -6   2  -7 231.201 17.3904   2
   6  -2  -7 231.734 13.3040   8
   7   2  -7 137.729 11.5814   4
   7   2  -7 129.949 10.3698   8
   7  -2   7 126.433 10.8199   4
   7   2  -7 101.138 13.3029   7
   7   2  -7 124.591 9.86386   3
   7   2  -7 128.805 9.65322   6
   7   2  -7 104.436 11.5268   5
   7  -2   7 132.299 9.42599   6
   7   2   7 133.468 9.16159   6
   7  -2  -7 126.470 12.4662   4
   7   2   7 129.394 10.5610   4
   7  -2  -7 132.785 13.7261   7
   7  -2  -7 121.365 10.8298   8
   7  -2  -7 148.097 12.3333   5
  -7   2  -7 103.104 14.8528   2
   7  -2  -7 136.651 10.9289   6
   8   2  -7 109.572 9.40687   4
   8   2  -7 146.472 12.6345   7
   8   2  -7 119.168 9.55368   8
   8   2  -7 125.492 7.59181   6
   8  -2   7 123.915 8.49460   6
   8  -2   7 116.978 9.46378   4
   8  -2  -7 131.641 12.1645   5
   8  -2  -7 117.226 9.29760   6
   8  -2  -7 122.994 10.6226   4
   8   2   7 117.999 7.95812   6
   8  -2  -7 119.516 11.2656   7
   9  -2   7 274.787 9.98713   6
   9  -2  -7 293.867 11.4400   4
   9  -2  -7 266.932 11.7360   7
   9  -2  -7 266.844 10.3064   6
   0   3  -7 93.5292 8.23853   2
   0   3   7 86.4501 8.45991   2
   0  -3   7 98.0619 24.2876   1
   1  -3   7 2447.10 104.030   1
   1   3  -7 2356.84 68.3016   2
  -1   3   7 2280.59 69.6947   2
  -1   3   7 2244.08 95.8642   1
   1   3   7 2415.84 70.1200   2
  -1   3  -7 2302.04 70.9836   2
   1   3   7 2406.13 96.3342   1
  -2   3   7 1338.93 43.4466   2
   2  -3   7 1421.00 75.9934   1
  -2   3  -7 1366.14 45.0474   2
   2  -3  -7 1186.72 69.0124   1
   2   3   7 1396.79 67.9242   1
   2   3   7 1335.84 43.2645   2
  -3   3   7 193.149 12.3487   2
   3  -3   7 211.892 36.7599   1
   3   3   7 188.868 12.0185   2
  -3   3  -7 202.023 13.8816   2
   3  -3  -7 194.358 30.9394   1
   3   3   7 225.051 31.5171   1
   4  -3   7 394.309 41.9972   1
   4  -3   7 376.810 16.4021   6
   4   3  -7 383.973 16.3541   8
   4   3  -7 377.660 16.5283   5
   4  -3   7 433.016 18.1064   7
   4  -3   7 426.381 24.1924   4
   4   3  -7 386.581 15.8279   3
  -4   3   7 402.032 19.2775   2
   4  -3  -7 397.974 16.8537   5
  -4   3  -7 409.390 21.4657   2
   4   3   7 400.322 34.6967   1
   4  -3  -7 400.353 16.6341   6
   4   3   7 408.829 15.6797   6
   4  -3  -7 391.374 18.0763   4
   4  -3  -7 411.631 32.8969   1
   4  -3  -7 390.840 31.0942   1
   4  -3  -7 398.005 19.4980   7
   4  -3  -7 365.663 14.0743   9
   4  -3  -7 378.495 16.3242   8
  -5   3   7 796.910 31.0899   2
   5  -3   7 765.695 26.8999   6
   5   3  -7 810.691 28.9233   8
   5   3  -7 769.687 26.2173   6
   5   3  -7 752.294 27.2504   5
   5   3  -7 742.738 30.3850   7
   5  -3   7 802.915 28.6849   4
   5  -3   7 804.551 31.2333   7
   5   3  -7 761.713 28.3005   3
   5  -3   7 872.834 61.4625   1
   5  -3  -7 857.418 37.1664   7
  -5   3  -7 781.010 34.4134   2
   5  -3  -7 792.315 27.4211   8
   5  -3  -7 819.154 35.6870   6
   5   3   7 767.550 26.9858   4
   5   3   7 732.034 26.8420   3
   5   3   7 840.864 45.8033   1
   5  -3  -7 842.311 30.8822   5
   5   3   7 790.712 27.4044   6
   5  -3  -7 804.038 30.4139   4
   6  -3   7 239.068 14.0643   4
   6   3  -7 248.998 13.7989   8
   6  -3   7 236.669 31.8148   1
   6   3  -7 261.352 18.4346   7
   6  -3   7 256.778 13.3948   6
   6   3  -7 245.722 15.0177   5
   6  -3   7 269.806 15.7838   7
   6   3  -7 252.401 12.6785   6
   6   3  -7 254.852 13.8377   3
   6   3  -7 252.414 15.2651   4
   6  -3   7 242.859 29.1670   1
   6  -3  -7 253.450 14.6672   8
   6  -3  -7 262.588 17.9031   7
   6  -3  -7 248.531 16.0416   4
   6   3   7 251.872 12.7658   6
   6  -3  -7 248.357 14.7904   6
   6  -3  -7 239.104 14.9838   5
  -6   3  -7 223.883 18.6387   2
   7  -3   7 258.889 13.2010   6
   7  -3   7 274.089 14.2569   4
   7   3  -7 267.559 13.4751   3
   7   3  -7 225.558 13.7865   4
   7   3  -7 257.354 13.6462   8
   7   3  -7 242.100 14.6475   5
   7   3  -7 234.716 21.9512   7
   7   3  -7 275.933 12.1986   6
   7  -3  -7 268.682 15.5891   5
   7  -3  -7 255.285 15.4593   4
   7  -3  -7 269.923 14.6080   6
   7  -3  -7 268.692 16.7162   7
   7   3   7 265.181 12.8130   6
   8   3  -7 553.191 22.2137   8
   8   3  -7 520.940 18.9044   3
   8  -3   7 541.275 18.8503   6
   8  -3   7 523.774 19.5908   4
   8   3  -7 487.692 17.4376   6
   8  -3  -7 602.492 22.3069   4
   8  -3  -7 538.198 19.7158   6
   8   3   7 529.049 19.6366   6
   9  -3   7 19.7090 3.81219   6
   9  -3  -7 20.7742 3.18266   6
   0   4   7 2222.66 68.6366   2
   0   4   7 2251.87 99.2212   1
   0  -4   7 2230.61 108.309   1
  -1   4   7 632.074 25.6446   2
  -1   4   7 653.025 52.3843   1
   1  -4   7 581.717 50.9587   1
   1   4  -7 612.730 24.0715   2
  -1   4  -7 583.557 25.6720   2
   1   4   7 637.524 25.5700   2
   1   4   7 692.755 48.8275   1
   2  -4   7 8.02303 14.7421   1
  -2   4   7 8.50592 4.80967   2
   2   4   7 4.69480 5.05745   2
   2   4   7 1.85610 10.9446   1
  -2   4  -7 7.26616 5.47091   2
   3  -4   7 310.748 47.7037   1
   3  -4   7 320.893 15.1472   7
   3   4  -7 276.747 13.6779   8
   3  -4   7 291.341 12.3976   9
  -3   4   7 312.980 17.3230   2
   3   4  -7 284.726 13.6814   3
   3   4   7 314.044 13.2720   6
   3  -4  -7 296.578 14.0665   8
   3  -4  -7 273.929 16.1488   4
   3   4   7 326.498 34.1195   1
  -3   4  -7 338.087 19.0242   2
   3  -4  -7 294.237 13.9899   5
   3   4   7 278.928 16.7929   2
   3  -4  -7 289.415 12.3847   9
   4  -4   7 322.799 14.9488   6
   4   4  -7 292.572 14.9866   5
   4  -4   7 309.077 16.0642   7
  -4   4   7 306.652 18.6207   2
   4  -4   7 299.202 15.3014   4
   4   4  -7 279.785 13.7739   6
   4   4  -7 316.648 14.3154   3
   4   4  -7 324.932 14.7943   8
   4  -4   7 255.134 42.2638   1
  -4   4  -7 326.755 20.5219   2
   4  -4  -7 315.559 15.6755   6
   4  -4  -7 301.911 12.7384   9
   4  -4  -7 327.598 16.7957   4
   4   4   7 305.189 13.4881   6
   4  -4  -7 312.104 15.2334   8
   4  -4  -7 302.755 42.6782   1
   4  -4  -7 304.998 17.7927   7
   4   4   7 320.631 16.9110   3
   4  -4  -7 297.418 15.1317   5
   5  -4   7 363.300 16.1818   6
   5  -4   7 391.722 53.7575   1
   5  -4   7 359.306 18.0617   7
   5   4  -7 388.615 17.0570   3
  -5   4   7 361.710 20.8423   2
   5   4  -7 350.285 17.4892   6
   5   4  -7 317.731 16.6672   5
   5   4  -7 355.683 16.4779   8
   5  -4   7 379.473 17.0725   4
   5  -4  -7 359.690 17.0526   8
   5  -4  -7 367.362 17.8404   5
   5   4   7 390.873 33.2502   1
  -5   4  -7 343.797 22.7247   2
   5   4   7 380.386 15.8654   6
   5  -4  -7 355.017 17.5657   6
   5  -4  -7 373.055 19.8483   7
   5  -4  -7 334.617 14.7135   9
   5   4   7 409.183 24.0366   3
   5  -4  -7 369.156 19.0900   4
   6   4  -7 161.745 11.5791   3
   6  -4   7 125.481 11.2794   4
   6   4  -7 145.190 11.1358   8
   6  -4   7 162.351 11.1959   6
  -6   4   7 129.797 15.9997   2
   6   4  -7 157.393 9.78429   6
   6  -4   7 112.358 24.3935   1
   6   4  -7 141.211 12.6123   5
   6  -4  -7 146.298 13.5311   4
   6   4   7 148.585 12.0619   3
   6  -4  -7 135.115 13.1051   5
  -6   4  -7 139.825 16.6696   2
   6  -4  -7 147.414 12.2640   6
   6   4   7 153.577 10.2071   6
   6  -4  -7 168.126 14.9663   7
   7  -4   7 108.551 9.25233   6
   7   4  -7 112.983 9.53802   3
   7   4  -7 98.0825 9.87094   8
   7   4  -7 116.034 8.23831   6
   7  -4  -7 129.007 11.5021   5
   7  -4  -7 123.346 12.1458   4
   7   4   7 123.231 9.05538   6
   7  -4  -7 136.350 12.7766   7
   7  -4  -7 116.971 10.4334   6
   8   4  -7 25.8608 4.10690   3
   8   4  -7 29.3043 6.80711   8
   8  -4   7 37.7912 5.30373   4
   8  -4   7 24.1202 3.88933   6
   8  -4  -7 31.0604 6.00711   7
   8  -4  -7 25.1008 5.33002   4
   8  -4  -7 32.0128 5.11194   6
   9  -4  -7 6.45816 2.62524   6
   9  -4  -7 6.00203 3.47220   4
   0  -5   7 1473.03 94.1060   1
   0   5  -7 1481.70 50.7320   2
   0   5   7 1453.55 50.5102   2
   0   5   7 1521.38 84.1965   1
   1   5  -7 1439.89 50.0686   2
  -1   5   7 1505.48 52.0581   2
  -1   5   7 1408.11 88.0267   1
   1  -5   7 1538.23 95.1644   1
  -1   5  -7 1604.31 53.4716   2
   1   5   7 1530.73 51.8155   2
   1   5   7 1573.31 85.0921   1
  -2   5   7 758.527 31.2623   2
   2   5  -7 663.697 24.4247   3
   2  -5   7 704.680 24.5473   9
   2  -5   7 734.340 64.8394   1
   2   5   7 724.626 30.3073   2
  -2   5  -7 744.155 32.2204   2
   2   5   7 770.724 57.0710   1
   2  -5  -7 770.791 26.4015   5
  -3   5   7 600.965 28.2338   2
   3  -5   7 579.880 20.8386   9
   3   5  -7 588.913 21.5252   3
   3   5  -7 601.624 22.1398   8
   3  -5   7 568.570 22.3565   6
   3  -5   7 568.067 61.4415   1
   3  -5  -7 602.356 20.9009   9
   3  -5  -7 624.930 22.5717   5
   3  -5  -7 545.447 23.3135   4
   3   5   7 638.223 50.8988   1
  -3   5  -7 615.982 29.7078   2
   3  -5  -7 520.910 28.2013   7
   4  -5   7 185.340 39.7047   1
   4   5  -7 274.843 13.8132   3
  -4   5   7 292.035 19.9901   2
   4  -5   7 246.552 14.1429   6
   4   5  -7 269.768 14.4911   5
   4   5  -7 271.957 14.0123   8
   4  -5   7 271.538 15.2256   4
  -4   5  -7 271.763 20.7195   2
   4   5   7 280.398 14.2944   3
   4  -5  -7 277.542 15.7417   5
   4  -5  -7 288.272 46.0879   1
   4   5   7 290.855 41.4087   1
   4  -5  -7 237.664 19.6795   7
   5  -5   7 21.0457 21.4767   1
   5   5  -7 12.1693 4.77347   8
   5   5  -7 8.04224 6.25142   5
   5  -5   7 0.36995 4.98137   6
   5  -5   7 15.0846 5.78984   4
   5   5  -7 15.9462 5.61349   3
   5   5   7 15.6276 5.40295   6
   5   5   7 12.2618 12.7322   1
   5  -5  -7 17.8810 18.5477   1
  -5   5  -7 5.77826 8.12420   2
   5  -5  -7 11.9009 7.39272   4
   5  -5  -7 5.49242 6.00214   6
   5  -5  -7 8.49177 3.74854   9
   5  -5  -7 17.8330 7.34762   5
   5  -5  -7 0.73927 7.09447   7
   5  -5  -7 -4.3177 12.8283   1
   6   5  -7 5.02907 4.32217   3
   6  -5   7 -17.837 16.8945   1
   6   5  -7 -1.0121 4.04800   8
   6  -5   7 1.89356 5.10991   4
   6  -5   7 0.24616 4.86084   6
  -6   5   7 -3.5874 12.7158   2
   6  -5  -7 1.86576 5.43468   6
   6  -5  -7 3.17608 6.43878   4
   6   5   7 7.96075 6.26182   3
  -6   5  -7 9.12932 10.4531   2
   6  -5  -7 4.91701 6.82609   7
   6  -5  -7 1.98269 6.18351   5
   7  -5   7 77.1599 12.6252   4
   7   5  -7 81.4881 8.04501   3
   7  -5   7 75.4413 10.9889   6
   7  -5  -7 90.7587 9.54776   6
   7  -5  -7 91.5376 10.5758   7
   7  -5  -7 81.1236 10.3211   4
   8   5  -7 42.9637 5.17449   3
   8  -5   7 52.0009 4.98843   6
   8  -5  -7 55.9596 6.36385   6
   8  -5  -7 54.3211 7.02155   4
   8  -5  -7 54.2167 6.73041   7
   0   6  -7 35.8356 9.49191   2
   0   6   7 17.9376 22.5097   1
   0  -6   7 0.36043 31.5271   1
   0   6   7 11.2533 7.88702   2
   0  -6  -7 15.3386 5.78670   9
   1  -6   7 166.081 48.0467   1
  -1   6   7 124.293 13.7963   2
  -1   6   7 60.8339 33.8256   1
   1   6  -7 104.150 12.8180   2
   1  -6   7 129.821 10.2493   9
  -1  -6  -7 106.121 12.5763   9
  -1   6  -7 148.380 15.1736   2
   1  -6  -7 128.909 10.0071   9
   1   6   7 157.741 38.7040   1
   1   6   7 116.573 13.7040   2
   2   6  -7 1327.21 41.5943   3
   2  -6   7 1305.87 98.0193   1
  -2   6   7 1303.53 50.6204   2
   2  -6   7 1386.24 42.0836   9
   2   6   7 1397.26 87.4088   1
  -2   6  -7 1456.56 52.9606   2
   2   6   7 1311.69 49.3708   2
   2  -6  -7 1293.47 43.0468   4
   2  -6  -7 1344.94 41.6831   9
   3   6  -7 233.103 12.8816   3
   3  -6   7 193.221 50.2952   1
   3  -6   7 243.074 12.5247   9
   3   6  -7 237.838 13.1960   8
  -3   6   7 225.804 19.1324   2
   3  -6  -7 216.256 16.4049   7
   3   6   7 238.130 42.9183   1
  -3   6  -7 253.975 20.3615   2
   3  -6  -7 236.120 12.3596   9
   3  -6  -7 207.731 15.6679   4
   4  -6   7 240.354 14.2914   6
   4   6  -7 283.999 14.5108   3
   4   6  -7 233.861 14.0536   5
  -4   6   7 275.833 21.3312   2
   4   6  -7 246.916 13.7899   8
   4  -6   7 167.904 44.5134   1
   4   6   7 273.211 43.3419   1
   4  -6  -7 252.866 16.5511   7
   4   6   7 248.263 14.0506   3
   4  -6  -7 212.245 43.6110   1
  -4   6  -7 287.272 22.6045   2
   4  -6  -7 263.324 15.2526   5
   4  -6  -7 275.225 16.7215   4
   4  -6  -7 272.089 12.9433   9
   5   6  -7 144.170 11.3667   8
   5  -6   7 70.5945 30.9509   1
  -5   6   7 156.218 19.0320   2
   5   6  -7 142.165 13.1791   3
   5  -6  -7 125.034 28.4149   1
  -5   6  -7 124.100 17.3622   2
   5  -6  -7 138.622 12.4206   6
   5  -6  -7 167.631 10.4705   9
   5   6   7 103.594 22.4588   1
   5  -6  -7 167.066 14.4037   5
   6   6  -7 327.410 15.9390   3
   6   6  -7 358.897 16.3316   8
   6  -6   7 342.366 15.6996   6
   6  -6   7 352.558 16.5939   4
   6  -6  -7 353.667 17.5171   4
   6  -6  -7 357.081 17.0199   6
   6   6   7 350.964 15.5136   3
   6  -6  -7 354.457 17.7664   7
   7   6  -7 143.174 9.36827   8
   7  -6   7 137.827 8.52708   6
   7   6  -7 169.150 9.34816   3
   7  -6  -7 148.095 10.4885   4
   7  -6  -7 146.137 10.5164   7
   7  -6  -7 155.249 10.1484   6
   8   6  -7 24.0037 3.69858   3
   8  -6  -7 16.7134 3.50090   6
   8  -6  -7 24.1210 3.87743   4
   0   7   7 461.574 72.7888   1
   0   7   7 414.036 25.9679   2
   0   7  -7 410.960 25.7806   2
   0  -7  -7 444.207 18.7952   9
   0  -7   7 413.112 19.8998   9
   1  -7   7 100.766 50.0891   1
  -1   7   7 26.6973 41.0562   1
  -1  -7  -7 111.458 12.4890   9
   1  -7   7 125.173 10.7668   9
  -1   7   7 143.278 18.4672   2
   1   7  -7 89.7051 14.1916   2
   1   7   7 54.8912 46.0493   1
   1   7   7 130.624 17.0569   2
  -2   7   7 451.578 27.2492   2
   2  -7   7 500.481 88.1154   1
  -2  -7  -7 441.945 23.1148   9
   2  -7   7 440.391 18.9298   9
   2   7  -7 453.192 18.6986   3
   2   7   7 411.977 59.2164   1
   2   7   7 422.589 28.3996   2
   2  -7  -7 460.932 19.0409   9
   2  -7  -7 448.368 22.4523   4
  -2   7  -7 460.861 28.5689   2
   3  -7   7 32.0722 5.93770   9
   3  -7   7 -1.5357 29.7410   1
  -3   7   7 49.9237 12.9342   2
   3   7  -7 28.3270 5.70582   8
   3   7  -7 35.3404 7.14608   3
  -3   7  -7 44.5175 11.8309   2
   3  -7  -7 44.4350 9.57848   4
   3   7   7 39.6043 27.1272   1
   3  -7  -7 19.9766 5.19870   9
   4   7  -7 703.254 26.4901   8
   4   7  -7 714.751 26.2817   3
   4   7  -7 716.063 25.8005   5
   4  -7   7 691.965 25.8762   6
   4  -7   7 775.717 81.2974   1
  -4   7   7 709.664 37.2697   2
   4   7   7 726.019 26.0810   3
   4  -7  -7 735.674 27.5178   6
   4  -7  -7 774.929 75.3531   1
   4   7   7 714.466 62.0939   1
   4  -7  -7 735.859 27.6998   4
   4  -7  -7 732.928 25.0898   9
   4  -7  -7 703.703 27.8505   7
  -4   7  -7 693.111 37.7005   2
   5   7  -7 109.313 9.91846   8
   5   7  -7 125.314 9.93246   3
   5  -7   7 108.914 11.4622   6
   5  -7   7 118.227 42.2732   1
  -5   7   7 88.9395 15.9773   2
   5  -7  -7 128.568 11.8325   6
   5  -7  -7 133.431 12.3765   7
   5  -7  -7 68.8913 27.9877   1
   5  -7  -7 128.252 12.5992   4
   5  -7  -7 131.388 8.44066   9
   5   7   7 108.612 13.8063   8
  -5   7  -7 136.723 19.9873   2
   5   7   7 136.131 10.4520   3
   6   7  -7 60.9701 7.69565   3
   6   7  -7 73.3786 8.90360   8
   6  -7   7 63.9462 7.24328   6
   6  -7  -7 73.3169 9.06462   6
   6   7   7 79.7386 8.68394   3
   6  -7  -7 59.8685 7.44414   7
   6  -7  -7 65.1730 10.1496   4
   7   7  -7 138.132 7.63973   3
   7   7  -7 139.059 7.82629   8
   7  -7  -7 155.285 8.74906   4
   7  -7  -7 148.757 8.70434   6
   0   8  -7 771.697 41.0269   2
   0   8   7 873.878 106.564   1
   0   8   7 805.167 40.1314   2
   0  -8   7 842.745 30.4564   9
   0  -8  -7 852.034 30.2240   9
   1  -8   7 337.611 16.6426   9
  -1   8   7 283.593 33.3168   2
  -1  -8  -7 305.238 17.4691   9
   1   8   7 333.108 66.2757   1
   1   8   7 277.948 26.4049   2
   1  -8  -7 331.386 16.4165   9
  -1   8  -7 291.176 25.4667   2
  -2  -8  -7 199.788 17.3892   9
   2  -8   7 206.076 13.4677   9
   2   8  -7 204.771 12.9464   3
   2  -8   7 95.7737 55.2031   1
  -2   8   7 175.415 20.5224   2
   2   8   7 250.071 55.7178   1
   2  -8  -7 216.451 13.2120   9
  -2   8  -7 204.476 22.5212   2
   3   8  -7 264.268 20.2458   8
   3  -8   7 208.220 57.2858   1
  -3   8   7 289.686 25.4247   2
   3   8  -7 280.751 15.6941   5
   3  -8   7 217.870 15.8565   9
   3  -8  -7 342.418 67.6711   1
  -3   8  -7 279.631 25.4399   2
   3  -8  -7 249.547 17.7346   9
   3   8   7 218.411 47.6121   1
   4   8  -7 43.3625 6.92834   5
   4  -8   7 68.0280 45.2967   1
  -4   8   7 39.5588 13.6278   2
   4   8  -7 45.6968 6.56983   8
  -4   8  -7 49.1627 14.9202   2
   4  -8  -7 64.9709 10.3552   6
   4  -8  -7 35.1512 5.35016   9
   4   8   7 40.2483 6.57356   3
   4   8   7 53.9159 8.37332   8
   4   8   7 46.7644 25.8443   1
   4  -8  -7 37.4698 37.6292   1
   5   8  -7 12.3669 4.18742   8
   5   8  -7 15.2003 4.65305   3
   5  -8  -7 10.8178 5.06336   6
   5  -8  -7 12.4993 7.18790   4
   5   8   7 23.3154 7.30393   3
   5  -8  -7 21.2169 4.16316   9
   6   8  -7 -1.5880 3.30910   8
   6   8  -7 -0.3037 3.69523   3
   6   8   7 9.96801 5.39257   3
   6  -8  -7 -2.5371 4.45281   6
   7   8  -7 -1.6673 2.07872   3
   7  -8  -7 3.47922 2.94854   6
   0   9   7 43.2643 61.7233   1
   0   9   7 171.818 23.3061   2
   0  -9   7 250.173 15.4627   9
   0  -9  -7 230.732 14.6801   9
  -1   9   7 71.9606 17.1310   2
   1  -9   7 89.6726 10.7898   9
  -1  -9  -7 74.5816 11.5195   9
   1   9  -7 77.7994 9.97239   3
  -1   9  -7 74.2460 20.2293   2
   1  -9  -7 64.5839 9.78966   9
   1   9   7 28.9561 46.4186   1
  -2  -9  -7 821.083 33.0024   9
   2   9  -7 927.802 31.2555   8
   2   9  -7 931.770 30.6744   3
   2  -9   7 910.814 31.3245   9
  -2   9  -7 814.137 45.6258   2
   2  -9  -7 949.594 31.2538   9
   3   9  -7 75.0797 8.73050   3
   3   9  -7 63.9508 7.92258   8
   3  -9  -7 38.2593 45.5230   1
   3   9   7 42.4420 34.4506   1
   3   9   7 72.1129 8.92734   3
   3  -9  -7 73.9528 7.92973   9
   4   9  -7 68.2328 7.65902   3
   4   9  -7 69.9397 7.74888   8
   4   9   7 54.2659 7.66420   8
   4   9   7 66.6195 10.0290   3
   4  -9  -7 51.0795 7.14848   6
   4  -9  -7 60.0441 6.81824   9
   5   9  -7 54.3861 6.26960   3
   5   9  -7 58.4662 6.41694   8
   5   9   7 36.8366 4.97361   3
   5  -9  -7 44.1884 6.27873   6
   6   9  -7 6.59394 2.61915   3
   6   9  -7 5.93600 3.01195   8
   6  -9  -7 8.41515 3.41656   6
   0  10  -7 117.492 9.75587   3
   0 -10  -7 100.037 10.4213   9
   1  10  -7 86.8487 8.82852   3
  -1 -10  -7 78.0387 13.9854   9
   1 -10   7 71.7064 8.55835   9
  -1  10  -7 78.0291 9.02618   3
   1 -10  -7 74.6101 9.14157   9
   2  10  -7 19.5216 4.64286   8
  -2 -10  -7 -0.9318 11.2537   9
   2  10  -7 15.9705 4.96052   3
   2  10   7 21.3215 5.02404   3
  -2  10  -7 6.75572 5.73032   3
   2 -10  -7 25.4052 5.06030   9
   3  10  -7 90.3328 8.23054   8
   3  10  -7 71.0218 7.51303   3
   3  10   7 75.8430 8.02918   3
   3 -10  -7 84.6758 9.11648   6
   3  10   7 73.2348 7.46254   8
   3 -10  -7 88.0045 7.24529   9
   4  10  -7 14.4242 3.70872   3
   4  10  -7 19.1946 3.96971   8
   4 -10  -7 12.5826 4.41117   6
   4 -10  -7 8.81175 3.12933   9
   4  10   7 11.7594 3.73365   3
   4  10   7 2.87966 4.38673   8
   5  10  -7 3.11524 2.68021   3
   5  10  -7 7.58797 2.74178   8
   5 -10  -7 5.52180 3.55031   6
   0 -11  -7 31.5996 5.13827   9
   0  11  -7 29.1369 4.68204   3
   1  11  -7 191.221 9.63340   8
  -1 -11  -7 180.281 11.7365   9
   1  11  -7 190.667 9.17991   3
   1  11   7 201.349 9.98930   3
  -1  11  -7 187.253 9.01511   8
  -1  11  -7 170.978 10.4938   3
   1 -11  -7 179.377 9.90474   9
   2  11  -7 20.8027 4.03755   3
   2 -11  -7 28.0713 4.95992   6
   2 -11  -7 25.1143 4.24692   9
   2  11   7 22.9815 4.19943   3
   3  11  -7 49.2090 4.96143   8
   3  11  -7 60.8583 6.46779   3
   3 -11  -7 44.6067 4.82731   9
   3  11   7 58.3220 5.77867   3
   3  11   7 61.2715 5.57012   8
   4  11  -7 81.9912 5.23044   8
   4  11  -7 74.8519 6.75900   3
   0  12   7 0.57134 3.20702   3
   1  12  -7 71.1100 5.57309   8
  -1  12   7 76.5339 5.17000   3
   1  12   7 82.2168 5.26637   3
   1  12   7 86.2638 5.06928   8
   1 -12  -7 68.0405 6.14505   9
   0   0  -8 242.043 10.8105   2
   0   0   8 223.970 22.1345   1
   1   0  -8 1504.41 64.0367   1
   1   0  -8 1566.47 44.7867   2
  -1   0  -8 1552.06 46.6962   2
   2   0   8 1050.98 54.1264   1
  -2   0  -8 976.220 34.6709   2
   2   0  -8 982.419 43.3019   1
  -3   0  -8 755.990 26.9395   2
   3   0   8 669.766 25.2013   2
   3   0   8 754.327 47.8682   1
  -4   0  -8 4.54484 4.10717   2
   4   0  -8 6.49035 7.16282   8
   4   0   8 1.51752 9.87987   1
   4   0  -8 3.45407 4.36414   5
   4   0  -8 11.1322 7.42155   7
  -4   0   8 9.30453 2.53893   2
   4   0  -8 -1.6384 4.06345   3
   4   0   8 13.9872 4.71266   4
   5   0   8 -2.6650 3.61306   6
  -5   0  -8 3.14000 4.95671   2
   5   0  -8 -2.5536 4.78364   5
   5   0  -8 8.15531 6.23677   4
   5   0   8 -1.4222 4.45651   4
   5   0  -8 -2.3486 6.38512   7
   5   0  -8 -3.6868 4.18208   3
   5   0  -8 -0.5573 4.78609   6
   5   0   8 2.87475 5.29954   7
   5   0  -8 2.33891 3.91610   8
   5   0   8 4.65210 19.1901   1
   6   0   8 363.202 17.1113   4
  -6   0  -8 361.718 20.5356   2
   6   0  -8 390.870 16.6417   3
   6   0  -8 367.926 16.5047   8
   6   0  -8 389.719 17.9410   5
   6   0  -8 396.593 18.7518   4
   6   0  -8 367.645 16.5056   6
   6   0  -8 350.025 19.7704   7
   6   0   8 366.154 16.0596   6
   7   0  -8 402.249 18.9888   4
   7   0  -8 406.129 21.2066   7
   7   0  -8 413.257 17.2001   6
   7   0  -8 376.047 18.2537   5
   7   0   8 381.850 17.6708   4
   7   0  -8 381.636 17.0499   8
   7   0   8 393.648 16.6709   6
   7   0  -8 396.290 16.9877   3
   8   0   8 99.7905 8.88065   4
   8   0  -8 92.6859 10.3643   5
   8   0  -8 98.3603 8.13332   3
   8   0  -8 89.4674 14.2968   7
   8   0  -8 104.198 10.2777   4
   8   0  -8 90.6347 9.05090   8
   8   0   8 112.312 7.90627   6
   8   0  -8 105.282 9.46007   6
   9   0   8 24.5637 4.01389   6
   9   0  -8 28.3572 4.06743   6
   9   0  -8 29.6304 4.21414   4
   0   1  -8 35.8820 5.17764   2
   0  -1   8 27.5862 12.0591   1
   0  -1  -8 33.2094 4.86151   2
   0   1   8 24.7321 11.8278   1
   1   1  -8 216.570 22.5153   1
   1   1  -8 227.578 9.66520   2
  -1  -1  -8 230.503 11.3083   2
   1   1   8 229.765 23.2191   1
  -1   1  -8 226.352 11.5221   2
   2  -1   8 182.656 27.9830   1
  -2   1   8 191.215 9.73048   2
  -2  -1  -8 195.584 10.9669   2
   2   1   8 227.902 29.3508   1
   2   1   8 206.411 11.2249   2
   2  -1  -8 176.397 19.2147   1
  -2   1  -8 183.676 11.1294   2
  -3   1   8 205.432 11.5938   2
   3  -1   8 227.642 32.9387   1
  -3  -1  -8 208.846 12.2331   2
   3   1   8 215.979 29.1449   1
   3  -1  -8 196.191 16.4746   1
   3   1   8 186.076 11.4853   2
  -3   1  -8 213.351 12.8650   2
  -4  -1  -8 231.098 13.7484   2
   4   1  -8 234.465 12.1984   5
   4  -1   8 277.053 37.7897   1
   4  -1   8 240.717 12.2720   4
   4  -1   8 303.142 48.9188   1
   4   1  -8 195.772 11.3156   8
   4  -1   8 195.405 12.8664   7
   4   1  -8 229.045 11.1957   3
  -4   1   8 220.068 10.4301   2
   4  -1  -8 241.001 12.0998   5
   4   1   8 204.519 29.0723   1
   4  -1  -8 203.230 13.9967   7
   4   1   8 225.766 11.7644   4
  -4   1  -8 243.787 14.5877   2
   4   1   8 200.386 10.2898   6
   4  -1  -8 205.721 11.1237   8
   4  -1  -8 206.428 11.2286   3
   4  -1  -8 209.686 13.1174   4
   5   1  -8 26.2810 6.27888   6
   5   1  -8 23.3370 5.66251   5
   5  -1   8 22.1072 5.97570   7
   5   1  -8 29.7170 7.89181   7
   5   1  -8 25.7621 5.54959   3
   5   1  -8 38.1444 6.14150   8
  -5  -1  -8 30.9684 6.71724   2
   5  -1   8 27.6337 25.8498   1
   5   1  -8 32.2452 7.04907   4
   5  -1   8 35.0095 6.00275   6
   5  -1   8 22.0473 14.2777   1
   5   1   8 18.8670 19.4254   1
   5  -1  -8 42.4140 8.89581   7
   5  -1  -8 20.2161 5.88792   6
   5   1   8 24.8136 5.78475   4
   5   1   8 31.2156 5.16506   6
   5  -1  -8 21.3502 5.50068   5
   5  -1  -8 24.4613 5.23754   8
   5  -1  -8 33.5668 7.38953   4
   5   1   8 45.0221 16.2133   1
  -5   1  -8 36.7051 7.99679   2
   6   1  -8 335.169 16.5565   5
   6   1  -8 324.254 15.3107   3
   6   1  -8 324.237 15.1181   6
   6  -1   8 343.509 15.3730   6
   6   1  -8 305.800 18.4448   7
   6   1  -8 329.600 15.5177   8
   6   1  -8 328.967 16.9962   4
  -6  -1  -8 328.686 19.1071   2
   6  -1   8 358.879 16.5444   4
   6  -1  -8 331.914 19.6595   7
   6  -1  -8 320.551 15.6699   6
   6   1   8 332.246 15.0406   6
   6  -1  -8 337.380 16.7865   5
   6  -1  -8 353.332 17.7660   4
  -6   1  -8 325.142 20.0107   2
   6   1   8 307.728 15.6977   4
   6  -1  -8 306.938 15.1578   8
   6  -1  -8 328.452 15.1457   3
   7  -1   8 168.156 11.8043   4
   7   1  -8 165.737 10.7741   3
   7  -1   8 156.898 10.2682   6
   7   1  -8 162.624 15.0629   7
   7   1  -8 165.633 11.1246   8
   7   1  -8 158.840 10.8802   6
   7   1  -8 152.961 12.7481   5
   7   1  -8 144.494 12.4863   4
   7   1   8 162.422 10.3787   6
   7   1   8 165.092 11.4393   4
   7  -1  -8 163.535 13.2067   4
   7  -1  -8 172.070 14.9407   7
   7  -1  -8 171.133 10.8657   3
   7  -1  -8 173.545 12.9269   5
   7  -1  -8 162.298 11.3352   6
  -7   1  -8 143.338 18.2174   2
   7  -1  -8 169.956 11.5951   8
   8  -1   8 11.9959 4.28595   4
   8  -1   8 13.3265 4.06983   6
   8   1  -8 15.2809 5.79454   4
   8   1  -8 18.1951 4.64217   3
   8   1  -8 12.4299 4.92563   8
   8   1  -8 8.79301 5.08623   5
   8   1  -8 8.16307 6.12343   7
   8   1  -8 16.7109 4.20740   6
   8  -1  -8 10.8680 5.56629   4
   8  -1  -8 17.8453 6.74339   7
   8   1   8 13.8945 4.09232   6
   8  -1  -8 5.74159 4.39235   6
   8  -1  -8 14.3316 6.60374   5
   9  -1   8 113.149 5.85997   6
   9   1   8 139.694 7.75904   6
   9  -1  -8 118.530 7.32365   4
   9  -1  -8 106.854 7.40410   7
   9  -1  -8 119.692 6.15845   6
   0   2   8 384.669 30.5969   1
   0   2   8 384.519 16.5104   2
   0  -2   8 418.535 34.1990   1
   0   2  -8 404.103 16.2090   2
  -1   2   8 969.595 54.3170   1
   1   2  -8 1164.47 39.5006   2
   1  -2   8 1060.29 58.7467   1
  -1  -2  -8 1053.64 34.8439   2
  -1   2   8 1032.14 34.5422   2
   1   2   8 972.238 53.1082   1
  -1   2  -8 1105.21 35.4761   2
   1   2   8 1089.90 35.2986   2
  -2   2   8 960.690 31.5704   2
   2  -2   8 1011.25 59.0952   1
  -2  -2  -8 929.747 32.0889   2
   2   2   8 914.248 52.2888   1
   2  -2  -8 923.495 51.4744   1
   2   2   8 900.114 31.9077   2
  -2   2  -8 941.521 32.9034   2
  -3   2   8 3767.83 109.235   2
  -3  -2  -8 3982.48 111.548   2
   3  -2   8 3947.79 148.960   1
   3   2   8 3969.33 140.190   1
   3   2   8 3662.80 109.167   2
  -3   2  -8 3980.13 112.922   2
   3  -2  -8 3720.86 129.768   1
   4  -2   8 276.378 13.9061   4
   4   2  -8 275.190 13.6370   5
   4   2  -8 288.169 15.8851   3
  -4   2   8 295.822 14.4747   2
   4   2  -8 306.825 17.0318   8
   4  -2   8 269.259 17.9394   6
  -4  -2  -8 278.302 15.8543   2
   4  -2   8 354.277 45.7940   1
   4  -2  -8 276.890 13.7445   6
   4  -2  -8 257.487 23.0717   7
   4  -2  -8 268.306 13.0022   8
   4  -2  -8 314.386 18.0056   3
  -4   2  -8 289.519 16.9991   2
   4   2   8 309.753 31.0629   1
   4   2   8 281.399 13.5393   4
   4   2   8 278.550 17.1995   6
   4  -2  -8 325.755 15.7933   4
   4  -2  -8 282.452 13.5910   5
   5   2  -8 23.8593 7.33098   4
  -5   2   8 23.5279 6.12913   2
   5  -2   8 29.5558 6.20401   4
   5   2  -8 21.1212 5.61339   6
  -5  -2  -8 13.1957 5.71407   2
   5  -2   8 29.6702 6.86073   7
   5   2  -8 9.61526 8.12396   7
   5   2  -8 26.1154 5.64239   8
   5  -2   8 25.3598 16.7511   1
   5  -2   8 22.3187 5.17340   6
   5   2  -8 27.0364 6.25921   5
   5  -2  -8 18.3405 4.73843   3
   5   2   8 43.4767 14.6719   1
  -5   2  -8 20.3832 7.07453   2
   5  -2  -8 18.6523 7.05323   4
   5  -2  -8 24.6294 5.72379   5
   5  -2  -8 15.7914 4.62905   8
   5  -2  -8 38.4226 8.31107   7
   5   2   8 25.6766 4.85303   6
   5  -2  -8 20.5337 5.79770   6
   5   2   8 20.8354 5.59631   4
   6  -2   8 820.711 29.2151   4
   6   2  -8 817.504 29.1814   5
   6   2  -8 829.795 27.9364   6
   6   2  -8 788.156 29.2966   4
   6   2  -8 831.821 28.7575   3
   6   2  -8 828.001 28.9631   8
   6  -2   8 750.745 44.5324   1
   6  -2   8 839.638 43.8687   1
   6  -2   8 823.418 28.3614   6
   6   2  -8 801.189 30.9388   7
   6  -2  -8 837.204 28.9366   8
   6   2   8 816.170 28.1830   6
   6   2   8 834.560 29.0292   4
   6  -2  -8 839.446 32.8252   7
  -6   2  -8 844.283 37.1459   2
   6  -2  -8 851.052 29.6531   6
   6  -2  -8 828.469 29.8797   5
   6  -2  -8 838.985 31.0841   4
   6  -2  -8 816.164 28.3955   3
   7   2  -8 42.5781 6.24499   6
   7  -2   8 38.4807 7.11742   4
   7   2  -8 34.8437 6.74115   5
   7   2  -8 42.5403 7.52782   4
   7  -2   8 44.8170 6.59271   6
   7   2  -8 36.4598 6.21388   3
   7   2  -8 26.6897 5.52752   8
   7   2  -8 25.4734 7.70455   7
   7  -2  -8 29.7392 6.27643   6
   7  -2  -8 31.4368 6.72436   5
   7  -2  -8 32.6629 7.84966   4
   7  -2  -8 29.4895 8.71560   7
  -7   2  -8 21.0189 11.2496   2
   7  -2  -8 34.6707 6.49281   8
   8   2  -8 52.1381 7.27659   7
   8   2  -8 77.8642 6.29984   6
   8   2  -8 54.1252 7.59242   8
   8   2  -8 69.9288 8.69022   4
   8  -2   8 56.0903 6.60640   6
   8   2  -8 52.4697 7.55545   5
   8  -2   8 63.3636 7.85324   4
   8  -2  -8 67.8493 11.5095   7
   8  -2  -8 67.5836 9.12532   5
   8  -2  -8 69.8221 9.64598   4
   8   2   8 63.3812 6.33474   6
   9  -2   8 22.0877 3.01776   6
   9  -2  -8 19.3031 4.24621   7
   9  -2  -8 22.3255 3.27569   6
   9  -2  -8 23.8116 3.97037   4
   0   3  -8 1622.09 50.7496   2
   0   3   8 1682.86 51.5910   2
   0  -3   8 1575.21 81.7882   1
   0   3   8 1581.52 83.3514   1
  -1   3   8 1357.87 44.0804   2
   1  -3   8 1297.97 73.4921   1
  -1   3   8 1319.75 69.4842   1
   1   3  -8 1375.51 42.3781   2
   1   3   8 1357.96 44.3008   2
  -1   3  -8 1369.31 44.7800   2
   1   3   8 1425.15 69.4246   1
   2  -3   8 701.963 53.3684   1
  -2   3   8 696.822 26.4847   2
  -2   3  -8 691.076 27.8024   2
   2   3   8 713.526 26.6097   2
   2  -3  -8 652.766 52.6113   1
  -3   3   8 1563.39 50.2539   2
   3  -3   8 1624.34 87.6236   1
  -3   3  -8 1594.19 52.7593   2
   3   3   8 1483.10 48.9710   2
   3  -3  -8 1516.87 77.4913   1
   3   3   8 1543.39 76.5015   1
   4  -3   8 683.952 24.7755   6
   4   3  -8 722.215 25.1857   5
   4   3  -8 689.896 24.5945   3
  -4   3   8 731.819 28.8109   2
   4  -3   8 732.856 25.5581   4
   4  -3   8 741.453 26.5780   7
   4   3  -8 706.115 25.0670   8
   4  -3   8 702.006 57.8836   1
   4  -3  -8 773.653 43.5256   1
   4  -3  -8 733.972 26.7359   4
   4  -3  -8 736.260 25.1551   8
   4  -3  -8 657.059 41.8554   1
   4  -3  -8 757.640 25.7324   6
   4  -3  -8 730.217 27.7762   7
  -4   3  -8 714.052 31.3725   2
   4  -3  -8 759.905 25.6502   5
   4   3   8 740.317 24.5279   6
   4  -3  -8 674.838 22.4870   9
   4   3   8 767.702 50.1470   1
   5   3  -8 593.521 22.5273   5
   5   3  -8 568.847 20.8857   6
   5   3  -8 574.691 29.2515   4
   5  -3   8 568.072 22.2552   6
   5  -3   8 600.125 24.0132   7
   5   3  -8 584.754 22.3879   8
   5  -3   8 550.825 25.5799   4
  -5   3   8 589.632 25.8928   2
   5   3  -8 584.279 22.3741   3
   5  -3   8 614.808 53.4259   1
   5   3  -8 579.343 25.7024   7
   5  -3  -8 596.550 23.3155   5
   5  -3  -8 609.110 25.9497   7
   5  -3  -8 627.303 24.8304   4
  -5   3  -8 603.073 29.5936   2
   5   3   8 588.173 40.5469   1
   5   3   8 597.602 21.5535   6
   5  -3  -8 627.894 23.4319   6
   6  -3   8 218.875 12.3347   6
   6   3  -8 216.056 12.9446   3
   6  -3   8 195.100 29.5709   1
   6   3  -8 213.869 12.9101   8
   6   3  -8 194.011 13.6276   5
   6  -3   8 233.016 13.5684   4
   6  -3   8 208.301 35.8886   1
   6   3  -8 216.249 17.5282   7
   6   3  -8 201.162 11.4629   6
   6   3  -8 219.276 14.7994   4
   6  -3  -8 222.400 13.8493   6
   6   3   8 227.134 12.1058   6
  -6   3  -8 198.955 17.7058   2
   6  -3  -8 216.484 13.6298   8
   6  -3  -8 237.703 16.8724   7
   6  -3  -8 231.436 14.6553   5
   6  -3  -8 219.323 14.7357   4
   7   3  -8 106.410 10.6086   5
   7   3  -8 96.4923 7.73576   6
   7   3  -8 98.3430 13.9225   7
   7   3  -8 75.7952 8.50008   3
   7   3  -8 123.063 11.7474   4
   7  -3   8 90.1423 9.60727   4
   7   3  -8 93.8118 9.72155   8
   7  -3   8 93.4526 8.37872   6
   7  -3  -8 99.5442 10.0824   6
   7  -3  -8 98.7063 10.7496   4
   7  -3  -8 92.2992 11.3810   7
   7  -3  -8 86.8257 11.2362   5
   7   3   8 100.463 7.95292   6
   8  -3   8 72.7684 7.62352   4
   8   3  -8 66.6458 9.73375   6
   8  -3   8 61.1861 6.25062   6
   8   3  -8 54.5213 6.63412   3
   8   3  -8 72.8804 8.40728   8
   8   3   8 59.4564 6.12441   6
   8  -3  -8 60.1368 7.46554   6
   8  -3  -8 54.6622 9.02273   7
   8  -3  -8 61.0154 7.93184   5
   8  -3  -8 69.1002 9.14775   4
   9  -3  -8 0.80398 2.74080   7
   9  -3  -8 2.71312 2.92279   4
   9  -3  -8 6.77757 2.91543   6
   0   4   8 7687.02 251.501   1
   0  -4   8 7294.63 260.673   1
   0   4   8 7803.20 212.593   2
   0   4  -8 7619.88 212.111   2
   1  -4   8 903.221 66.4266   1
  -1   4   8 950.465 34.6890   2
   1   4  -8 914.375 32.7871   2
  -1   4   8 921.092 61.7702   1
   1   4   8 957.329 59.2588   1
  -1   4  -8 947.597 35.2093   2
   1   4   8 955.297 34.5799   2
   2  -4   8 2372.48 116.401   1
  -2   4   8 2226.14 70.4677   2
   2   4   8 2257.53 69.9679   2
   2   4   8 2292.43 101.924   1
  -2   4  -8 2213.74 71.7968   2
   3   4  -8 552.484 20.5399   8
   3  -4   8 534.447 19.5413   9
   3   4  -8 559.571 20.7721   5
  -3   4   8 596.825 25.7289   2
   3  -4   8 625.249 56.4592   1
   3  -4  -8 598.253 24.9604   4
  -3   4  -8 604.431 27.4374   2
   3   4   8 536.342 24.2653   2
   3   4   8 592.957 46.4658   1
   3   4   8 570.892 19.8373   6
   3  -4  -8 504.931 22.9099   7
   3  -4  -8 558.010 20.2944   9
   4   4  -8 145.251 10.5671   8
   4   4  -8 141.724 9.97310   3
   4   4  -8 159.635 11.3520   5
   4  -4   8 148.651 11.5944   4
   4  -4   8 137.089 11.1738   6
  -4   4   8 147.812 13.5466   2
   4  -4  -8 155.675 8.83499   9
  -4   4  -8 143.658 14.5023   2
   4   4   8 165.235 13.7187   3
   4  -4  -8 127.276 13.3894   7
   4   4   8 174.840 31.6081   1
   4  -4  -8 129.838 32.5710   1
   4  -4  -8 130.099 12.7239   4
   4  -4  -8 162.743 11.6073   6
   4  -4  -8 172.339 11.4138   5
   4   4   8 161.069 9.59535   6
   4  -4  -8 153.419 11.1297   8
  -5   4   8 404.919 22.4508   2
   5   4  -8 397.580 17.6397   3
   5  -4   8 430.322 18.0541   4
   5  -4   8 396.529 17.1478   6
   5   4  -8 388.166 18.0893   5
   5   4  -8 408.887 17.8763   8
   5  -4   8 502.512 63.7521   1
   5   4   8 412.799 16.7677   6
   5  -4  -8 403.586 18.6957   6
   5  -4  -8 374.405 13.9966   9
   5  -4  -8 395.541 18.2109   8
   5  -4  -8 436.388 21.1174   7
   5   4   8 450.099 37.3211   1
  -5   4  -8 383.883 24.3295   2
   5  -4  -8 451.576 20.6563   4
   5  -4  -8 398.768 18.6537   5
   6   4  -8 1314.04 42.4254   3
   6  -4   8 1278.02 70.9326   1
   6   4  -8 1306.30 42.5828   8
   6  -4   8 1417.74 47.8303   6
   6   4  -8 1411.40 47.9764   5
   6  -4   8 1414.99 50.3753   4
  -6   4  -8 1184.34 50.4017   2
   6  -4  -8 1166.11 47.8681   7
   6  -4  -8 1211.47 43.9570   4
   6   4   8 1317.08 41.2601   6
   6  -4  -8 1264.12 43.2873   5
   6  -4  -8 1271.67 42.9515   6
   7   4  -8 10.7981 4.75844   3
   7  -4   8 7.82989 4.26742   6
   7   4  -8 8.27072 5.84619   6
   7   4  -8 7.22490 6.27963   5
   7  -4   8 15.4832 5.69457   4
   7   4  -8 13.3275 4.93053   8
   7  -4  -8 7.82497 6.15182   5
   7  -4  -8 4.55411 4.52914   6
   7  -4  -8 7.23045 5.72281   4
   7   4   8 8.28220 3.93829   6
   7  -4  -8 1.12217 5.75401   7
   8  -4   8 41.1651 4.77662   6
   8   4  -8 32.3984 4.85268   8
   8   4  -8 34.8092 5.36438   3
   8  -4  -8 38.8144 6.06066   7
   8  -4  -8 53.5163 6.95265   6
   8  -4  -8 50.3406 7.64194   4
   0  -5   8 468.809 68.3741   1
   0   5  -8 498.680 24.0338   2
   0   5   8 516.493 51.6676   1
   0   5   8 509.994 24.1236   2
  -1   5   8 689.527 29.4335   2
   1  -5   8 639.021 62.0216   1
   1   5  -8 664.325 27.5470   2
  -1   5   8 699.743 64.1182   1
   1   5   8 679.576 55.5126   1
   1   5   8 680.717 28.9705   2
  -1   5  -8 708.230 30.4164   2
   1  -5  -8 652.907 23.2595   9
   2  -5   8 115.272 10.7983   9
   2  -5   8 184.637 43.7955   1
  -2   5   8 108.593 12.0120   2
   2   5   8 101.305 25.2667   1
  -2   5  -8 115.604 13.0391   2
   2  -5  -8 113.982 8.36024   9
   2  -5  -8 100.304 13.1929   4
   2  -5  -8 97.1028 10.7079   5
   2   5   8 110.541 12.2657   2
  -3   5   8 184.840 15.6859   2
   3  -5   8 200.657 44.6077   1
   3   5  -8 156.688 10.7098   3
   3  -5   8 165.074 10.2042   9
   3   5  -8 174.504 10.9174   8
   3  -5  -8 159.708 14.0478   4
   3   5   8 165.267 31.5524   1
  -3   5  -8 166.326 16.1252   2
   3  -5  -8 163.032 10.0354   9
   3  -5  -8 207.597 15.7559   7
   3  -5  -8 177.882 12.5235   5
   4   5  -8 485.854 20.1039   8
   4   5  -8 492.020 19.7849   3
   4   5  -8 457.699 20.1502   5
  -4   5   8 516.586 27.0894   2
   4  -5   8 466.779 19.8229   6
   4  -5   8 588.252 76.8115   1
   4  -5   8 498.202 20.4199   4
   4   5   8 462.565 46.0049   1
  -4   5  -8 525.377 28.5073   2
   4  -5  -8 508.104 21.0256   5
   4  -5  -8 497.671 18.3248   9
   4  -5  -8 491.510 21.8399   4
   4  -5  -8 540.875 33.8482   7
   4   5   8 462.068 19.3580   3
  -5   5   8 68.7526 11.6021   2
   5   5  -8 88.2054 9.66857   8
   5   5  -8 121.608 11.8278   5
   5  -5   8 79.3156 10.7841   4
   5   5  -8 95.4057 9.57013   3
   5  -5   8 66.0697 30.2488   1
   5  -5   8 95.4626 10.2233   6
   5  -5  -8 90.4577 12.9424   7
   5  -5  -8 97.8715 7.68865   9
   5  -5  -8 107.340 11.5816   6
   5  -5  -8 96.7449 11.4184   4
   5   5   8 95.6400 24.0901   1
   5  -5  -8 83.7661 17.1944   1
   5  -5  -8 69.5860 18.1730   1
  -5   5  -8 69.6816 12.2308   2
   5  -5  -8 103.778 12.3972   5
   6   5  -8 15.9278 6.37820   5
   6   5  -8 24.7976 6.28440   3
   6   5  -8 24.4375 5.60879   8
  -6   5   8 10.8824 13.5025   2
   6  -5   8 14.3698 5.67199   4
   6  -5   8 12.1551 5.17351   6
   6  -5   8 14.1063 20.5482   1
  -6   5  -8 10.1783 13.2681   2
   6  -5  -8 13.9731 6.95842   7
   6  -5  -8 14.5124 6.60598   6
   6   5   8 23.4723 6.54853   3
   6  -5  -8 21.6828 6.89400   5
   6  -5  -8 10.2694 6.28064   4
   7  -5   8 150.911 10.3371   4
   7  -5   8 158.269 9.25248   6
   7   5  -8 186.731 12.5531   8
   7   5  -8 165.219 10.0455   3
   7  -5  -8 170.392 11.7813   6
   7  -5  -8 167.356 12.1381   4
   7  -5  -8 172.623 12.5483   7
   8   5  -8 32.0822 4.71937   3
   8  -5  -8 45.8637 6.18080   7
   8  -5  -8 47.6033 5.87775   6
   8  -5  -8 40.1744 6.12912   4
   0   6   8 151.278 15.1103   2
   0  -6   8 107.242 47.9504   1
   0  -6  -8 152.211 11.2724   9
   0   6   8 162.563 38.0587   1
   0   6  -8 150.822 15.2078   2
  -1  -6  -8 175.651 16.8242   9
   1   6  -8 161.451 15.7130   2
   1  -6   8 159.810 11.5988   9
   1  -6   8 190.850 47.7308   1
  -1   6   8 123.618 40.2957   1
  -1   6   8 177.355 16.2995   2
  -1   6  -8 179.254 16.4460   2
   1   6   8 165.111 15.8988   2
   1   6   8 281.544 49.5151   1
   1  -6  -8 176.188 11.0072   9
  -2  -6  -8 1120.19 41.2524   9
   2  -6   8 1214.55 38.0424   9
  -2   6   8 1236.86 47.6911   2
   2   6  -8 1176.45 37.6850   3
   2  -6   8 1309.46 99.7496   1
  -2   6  -8 1269.77 48.7023   2
   2  -6  -8 1134.54 39.2067   4
   2  -6  -8 1193.24 37.7086   9
   2   6   8 1258.94 83.8134   1
   2   6   8 1177.77 45.7745   2
  -3   6   8 324.132 22.2369   2
   3   6  -8 303.700 14.9329   3
   3   6  -8 309.253 15.0718   8
   3  -6   8 417.908 73.3354   1
   3  -6   8 301.330 14.4363   9
   3   6   8 367.018 54.6507   1
   3  -6  -8 308.159 14.4223   9
   3  -6  -8 286.193 18.7128   7
   3  -6  -8 313.389 18.7623   4
  -3   6  -8 313.320 22.9411   2
   3  -6  -8 318.285 15.6513   5
   4   6  -8 2133.76 64.0298   5
   4   6  -8 2167.87 65.0271   3
   4  -6   8 2110.10 63.6997   6
   4  -6   8 2211.48 133.808   1
  -4   6   8 2220.63 77.1765   2
   4   6  -8 2141.27 65.3074   8
   4  -6  -8 2225.06 65.3525   5
   4  -6  -8 2203.39 63.4274   9
   4  -6  -8 2197.54 66.2096   4
   4   6   8 2195.40 64.2045   3
  -4   6  -8 2241.71 79.4256   2
   4   6   8 2216.97 111.015   1
   4  -6  -8 2260.63 121.207   1
   4  -6  -8 2102.61 65.7652   7
   5  -6   8 -5.6517 5.92549   6
   5   6  -8 5.31034 6.06554   3
   5  -6   8 -11.047 21.8736   1
   5   6  -8 4.77869 5.50975   8
   5  -6   8 3.20645 6.80976   4
   5   6  -8 -7.2777 6.12468   5
  -5   6   8 5.70549 8.65132   2
   5   6   8 -2.6344 5.86516   3
   5  -6  -8 7.51842 8.81061   6
   5  -6  -8 9.12259 6.15567   9
   5  -6  -8 14.4053 29.7901   1
  -5   6  -8 9.73901 9.03445   2
   5  -6  -8 1.03951 17.3613   1
   5  -6  -8 6.50738 7.57123   5
   5  -6  -8 10.0436 7.23682   7
   5  -6  -8 14.6128 7.26440   4
   5   6   8 4.68335 14.6997   1
   6  -6   8 148.405 11.0592   6
   6  -6   8 129.431 16.5637   4
   6  -6   8 68.8072 26.6146   1
   6   6  -8 136.714 10.5995   3
   6   6  -8 139.449 10.5515   8
   6  -6  -8 135.127 12.6312   7
   6  -6  -8 137.765 11.4962   6
   6  -6  -8 135.141 12.4046   4
   7   6  -8 102.998 8.12938   8
   7   6  -8 115.819 7.97755   3
   7  -6   8 104.879 9.01448   6
   7  -6  -8 130.809 9.99954   4
   7  -6  -8 118.217 9.53619   7
   7  -6  -8 111.262 9.25888   6
   8   6  -8 113.795 5.59801   3
   8  -6  -8 108.422 8.00868   4
   8  -6  -8 129.555 6.67186   6
   0   7   8 50.9204 34.4990   1
   0  -7   8 15.8713 6.68991   9
   0  -7  -8 25.9064 6.09710   9
   0   7   8 12.4229 8.43878   2
   0   7  -8 17.4447 9.04160   2
  -1   7   8 68.7668 13.3234   2
   1   7  -8 137.143 28.2531   2
  -1  -7  -8 55.3168 8.12679   9
   1  -7   8 86.3748 52.6584   1
   1  -7   8 70.4120 10.8784   9
  -1   7  -8 66.6639 13.0081   2
   1  -7  -8 77.6641 9.51543   9
   1   7   8 33.6846 26.7770   1
   1   7   8 67.8532 13.2418   2
   2  -7   8 170.834 57.8016   1
  -2   7   8 176.388 18.1198   2
   2  -7   8 156.386 11.5791   9
   2   7  -8 172.475 11.6398   3
  -2   7  -8 162.916 18.8582   2
   2   7   8 156.469 41.0746   1
   2  -7  -8 164.915 11.3815   9
   2   7   8 151.062 18.6221   2
   3   7  -8 389.696 17.2590   3
   3   7  -8 365.775 16.8639   5
  -3   7   8 421.899 36.2640   2
   3  -7   8 420.900 76.8606   1
   3  -7   8 396.519 17.4400   9
   3   7  -8 384.110 17.5898   8
   3  -7  -8 394.997 17.0449   9
   3  -7  -8 353.057 19.3422   4
   3   7   8 399.113 60.6494   1
  -4   7   8 38.4967 12.5688   2
   4   7  -8 42.9837 10.5838   5
   4   7  -8 38.1339 6.80634   8
   4  -7   8 9.79399 31.1240   1
   4   7  -8 37.2934 7.60153   3
   4  -7  -8 47.5073 6.54306   9
   4  -7  -8 30.5369 7.57411   6
   4   7   8 18.7895 23.2622   1
   4  -7  -8 61.6299 33.5079   1
  -4   7  -8 36.5479 12.9649   2
   4   7   8 37.0977 10.7971   3
   5   7  -8 23.9572 5.67253   3
   5  -7   8 22.3143 37.0443   1
   5   7  -8 22.7410 6.15273   5
   5   7  -8 22.0302 5.82443   8
   5  -7  -8 18.5673 4.17518   9
   5  -7  -8 27.0912 6.87017   6
   5  -7  -8 36.9031 8.23078   4
   5  -7  -8 29.7228 7.46571   7
  -5   7  -8 31.7342 13.3379   2
   6   7  -8 57.0691 7.12367   3
   6  -7  -8 42.3818 6.56337   7
   6   7   8 71.7150 9.60161   3
   6  -7  -8 62.4547 9.64440   4
   6  -7  -8 51.6949 7.36311   6
   7   7  -8 1.69676 2.82482   3
   7   7  -8 3.34217 3.29237   8
   7  -7  -8 5.30478 3.83076   6
   0  -8   8 291.944 17.2201   9
   0  -8  -8 317.895 16.6055   9
   0   8   8 285.360 67.2324   1
   0   8   8 286.502 24.5613   2
   1  -8   8 225.390 14.1400   9
  -1  -8  -8 265.211 15.8032   9
   1   8  -8 215.942 13.0289   3
  -1   8   8 203.648 21.9455   2
  -1   8  -8 184.743 31.2206   2
   1   8   8 196.546 49.5500   1
   1   8   8 222.593 24.0325   2
   1  -8  -8 219.313 13.9188   9
   2  -8   8 669.910 111.671   1
  -2   8   8 734.995 38.2517   2
   2  -8   8 778.870 27.4886   9
   2   8  -8 729.336 26.5159   3
  -2  -8  -8 719.068 29.3668   9
   2  -8  -8 790.923 27.4170   9
  -2   8  -8 654.092 38.4971   2
   3  -8   8 313.037 15.2774   9
  -3   8   8 289.977 25.7407   2
   3  -8   8 228.603 71.4175   1
   3   8  -8 300.938 14.6006   5
   3   8  -8 316.451 15.4979   8
   3   8  -8 300.008 14.8719   3
   3   8   8 330.730 58.6394   1
   3   8   8 331.404 15.4346   3
   3  -8  -8 293.045 14.5339   9
  -3   8  -8 267.455 26.0271   2
   3  -8  -8 267.961 18.5131   4
   4   8  -8 128.186 11.9637   5
  -4   8   8 137.078 24.1076   2
   4   8  -8 117.195 10.1386   8
   4   8  -8 116.282 9.93805   3
   4  -8  -8 111.546 11.2500   6
   4  -8  -8 124.615 8.86217   9
  -4   8  -8 142.411 23.6469   2
   4  -8  -8 121.320 44.2652   1
   4   8   8 51.1738 28.2111   1
   4   8   8 130.694 10.6419   3
   4   8   8 115.624 9.80666   8
   4  -8  -8 92.5318 10.7372   4
   5   8  -8 32.0520 5.68411   8
   5   8  -8 28.7537 5.57878   3
   5   8   8 27.7675 5.39152   3
   5  -8  -8 18.9421 5.91027   6
   5  -8  -8 14.6912 7.01260   4
   5  -8  -8 20.6567 4.39095   9
   6   8  -8 167.742 8.74843   3
   6   8  -8 169.616 8.93248   8
   6  -8  -8 170.043 10.1388   6
   7   8  -8 144.423 5.90998   3
   7  -8  -8 123.353 6.29177   6
   0   9   8 84.2592 83.7627   1
   0  -9   8 248.031 15.5479   9
   0  -9  -8 245.410 14.4849   9
   0   9  -8 220.282 12.8073   3
   0   9   8 218.131 27.2487   2
  -1   9   8 17.2278 14.6429   2
  -1  -9  -8 20.9282 6.42023   9
   1   9  -8 29.0064 5.94917   3
   1  -9   8 22.7725 7.11730   9
   1  -9  -8 27.0828 6.55125   9
  -1   9  -8 48.8566 19.8666   2
   1   9   8 94.6299 58.6919   1
   2   9  -8 121.525 10.2708   3
   2  -9   8 104.273 10.4343   9
  -2   9   8 108.940 19.7182   2
   2   9  -8 128.116 10.1207   8
  -2  -9  -8 123.590 16.7387   9
   2   9   8 60.2349 45.6749   1
  -2   9  -8 61.1382 19.5422   2
   2  -9  -8 125.917 10.2907   9
   3   9  -8 82.0613 8.16394   8
   3   9  -8 68.7113 10.2925   5
   3   9  -8 77.6359 8.52623   3
   3   9   8 51.4628 35.9368   1
   3  -9  -8 78.4727 7.92102   9
   3  -9  -8 86.2466 67.8309   1
   4   9  -8 111.917 8.68764   3
   4   9  -8 103.698 8.74425   8
   4   9   8 103.730 8.90502   3
   4  -9  -8 109.049 7.68221   9
   4  -9  -8 114.132 10.0945   6
   4   9   8 101.018 8.60902   8
   5   9  -8 53.0111 6.38851   8
   5   9  -8 60.1774 6.27067   3
   5  -9  -8 46.8885 7.36597   6
   5   9   8 42.1419 6.50037   3
   6   9  -8 1.92674 2.40837   3
   6   9  -8 0.19299 2.77859   8
   6  -9  -8 -1.6010 3.43446   6
   0  10  -8 144.859 10.6376   3
   0 -10  -8 140.094 11.2171   9
  -1 -10  -8 201.242 13.8599   9
   1  10  -8 189.613 11.1886   3
   1  10  -8 200.702 11.1565   8
   1 -10  -8 206.330 12.0934   9
  -1  10  -8 189.030 14.9012   3
   2  10  -8 144.701 9.83081   5
   2  10  -8 160.461 9.97875   8
   2  10  -8 179.402 10.4040   3
  -2 -10  -8 164.799 15.1272   9
  -2  10  -8 152.442 10.9299   3
   2  10   8 167.458 10.2619   3
   2 -10  -8 148.456 9.83984   9
   3  10  -8 31.7982 5.21277   3
   3  10  -8 23.8112 4.83790   8
   3  10   8 29.1631 4.83685   8
   3  10   8 23.7992 5.12513   3
   4  10  -8 25.6523 4.46510   8
   4 -10  -8 20.3431 4.66720   6
   4  10   8 23.2829 4.91177   3
   4 -10  -8 24.0384 3.48769   9
   5  10  -8 122.090 6.15636   3
   5  10  -8 123.419 6.23264   8
   5 -10  -8 123.384 6.58671   6
   0  11  -8 69.9548 7.24753   3
   0  11  -8 80.3897 6.44323   8
   0 -11  -8 69.4652 7.41457   9
   1  11  -8 36.9945 5.93364   3
  -1 -11  -8 36.3271 6.47703   9
   1 -11  -8 30.4674 4.61019   9
   1  11   8 39.0977 5.15001   3
  -1  11  -8 24.8649 5.14177   8
  -1  11  -8 50.9550 7.84993   3
   2  11  -8 149.899 7.89088   8
   2  11  -8 134.982 7.52101   3
   2 -11  -8 147.876 7.84847   9
   2  11   8 131.163 8.06843   3
   2 -11  -8 142.893 8.57443   6
   3  11  -8 120.818 6.41798   3
   3  11  -8 90.3558 7.78536   8
   3 -11  -8 110.509 6.71712   6
   3  11   8 113.959 6.45816   3
   4  11  -8 38.7591 5.20892   8
   0  12   8 40.1453 4.37187   3
  -1  12   8 242.614 8.46201   3
   1  12   8 211.185 10.2574   3
   1  12   8 203.588 8.27849   8
   1 -12  -8 227.505 8.46974   9
   0   0   9 -3.3025 8.44687   1
   0   0  -9 -2.7182 2.67073   2
   1   0  -9 2299.41 66.7728   2
  -1   0  -9 2432.51 69.1358   2
   1   0   9 2405.63 94.8342   1
   1   0  -9 2289.35 90.7749   1
  -2   0  -9 55.5737 7.25896   2
   2   0  -9 52.2308 13.2905   1
   2   0   9 46.1704 16.0509   1
  -3   0  -9 361.099 17.2662   2
   3   0   9 351.715 34.7457   1
   4   0   9 719.030 24.2767   4
   4   0  -9 719.902 23.9764   3
   4   0  -9 721.162 26.8315   7
   4   0  -9 644.624 25.1600   4
   4   0   9 716.730 23.7102   6
   4   0   9 772.826 51.0798   1
   4   0  -9 720.915 24.3170   8
  -4   0  -9 712.584 28.6392   2
  -4   0   9 702.955 22.6296   2
   4   0  -9 708.069 24.1469   5
   5   0   9 1724.72 51.8053   4
   5   0   9 1617.90 93.2819   1
  -5   0  -9 1701.50 57.7475   2
   5   0   9 1729.95 51.0686   6
   5   0   9 1755.58 81.9999   1
   5   0  -9 1705.40 51.2466   3
   5   0  -9 1714.45 51.2792   6
   5   0  -9 1704.29 52.6290   4
   5   0  -9 1711.82 51.5206   8
   5   0  -9 1710.76 52.0037   5
   5   0  -9 1691.85 53.9603   7
   6   0   9 46.6839 7.15953   6
   6   0  -9 38.0249 7.31995   4
   6   0  -9 43.6403 7.06422   8
   6   0  -9 45.0227 7.67046   5
   6   0   9 40.9153 7.42244   4
  -6   0  -9 42.2594 9.47591   2
   6   0  -9 33.2980 9.27297   7
   6   0  -9 50.5123 7.15437   3
  -7   0  -9 201.129 19.7929   2
   7   0  -9 228.677 13.0209   8
   7   0   9 235.646 12.0625   6
   7   0  -9 234.519 12.5377   3
   7   0  -9 224.337 16.7088   7
   7   0  -9 236.581 12.7688   6
   7   0  -9 232.585 14.6349   4
   7   0   9 239.301 13.1504   4
   7   0  -9 210.177 14.0385   5
   8   0   9 3.58426 2.84675   6
   8   0  -9 7.27351 5.47916   5
   8   0  -9 -1.4392 3.78034   6
   8   0  -9 -3.0248 7.90944   7
   8   0  -9 -5.6597 6.69138   4
   8   0  -9 3.52275 4.19266   8
   9   0   9 118.627 5.97527   6
   9   0  -9 115.618 7.58091   4
   0   1   9 846.015 48.2950   1
   0  -1  -9 918.327 29.4802   2
   0   1  -9 891.357 29.2154   2
   0  -1   9 896.173 50.9596   1
   1   1  -9 4533.00 155.383   1
  -1  -1  -9 4545.49 129.921   2
   1   1  -9 4690.92 127.909   2
   1  -1   9 4563.07 159.870   1
  -1   1  -9 4793.18 130.521   2
   1   1   9 4782.62 158.080   1
  -2  -1  -9 1585.92 48.1699   2
  -2   1   9 1470.84 46.0376   2
   2  -1   9 1559.70 75.5032   1
  -2   1  -9 1508.27 48.1933   2
   2  -1  -9 1426.56 64.7094   1
   2   1   9 1586.80 72.3197   1
   2   1   9 1543.23 47.9097   2
   3  -1   9 153.131 27.9102   1
  -3   1   9 137.286 8.78843   2
  -3  -1  -9 136.480 10.5170   2
  -3   1  -9 143.855 11.1345   2
   3   1   9 129.886 25.0867   1
   3   1   9 132.994 10.4358   2
   3  -1  -9 129.915 17.1677   1
   4  -1   9 1214.23 69.3088   1
   4   1  -9 1087.31 37.5385   7
  -4  -1  -9 1143.82 40.0374   2
   4  -1   9 1126.90 36.3701   7
   4   1  -9 1106.20 35.3775   5
   4  -1   9 1143.23 35.8058   4
   4   1  -9 1075.55 35.0832   8
  -4   1   9 1157.66 35.8018   2
   4  -1  -9 1109.78 36.5080   4
   4  -1  -9 1129.81 35.3617   8
  -4   1  -9 1180.28 41.1416   2
   4   1   9 1126.49 34.6926   6
   4   1   9 1192.97 64.4335   1
   5   1  -9 533.811 20.4698   8
  -5  -1  -9 544.413 25.1174   2
   5   1  -9 514.919 23.0770   7
   5  -1   9 503.057 43.6022   1
   5   1  -9 526.314 20.2900   6
   5  -1   9 539.787 19.9359   6
   5   1  -9 540.114 20.7729   5
   5   1  -9 513.718 21.6459   4
   5   1  -9 534.050 20.3731   3
   5  -1   9 533.010 20.7420   4
   5  -1  -9 547.444 20.6414   8
   5  -1  -9 544.484 20.9737   5
   5   1   9 530.248 20.7226   4
   5  -1  -9 521.288 20.5343   6
   5  -1  -9 536.749 21.9817   4
   5  -1  -9 525.585 20.1477   3
  -5   1  -9 539.630 26.0523   2
   5   1   9 564.369 41.7067   1
   5   1   9 559.056 19.9894   6
   5  -1  -9 549.147 23.9550   7
   6   1  -9 399.487 18.3896   5
   6   1  -9 393.135 17.2482   3
   6   1  -9 391.999 18.7544   4
   6  -1   9 409.005 17.9968   4
   6   1  -9 384.966 20.9292   7
   6  -1   9 374.646 29.9285   1
   6   1  -9 403.272 17.3954   8
   6  -1   9 383.746 16.7593   6
  -6  -1  -9 391.799 21.8500   2
   6   1  -9 407.502 16.9955   6
   6  -1   9 383.518 27.9715   1
  -6   1  -9 391.284 22.6255   2
   6  -1  -9 389.807 19.1795   4
   6  -1  -9 380.909 20.7972   7
   6  -1  -9 399.175 17.5616   6
   6   1   9 389.690 16.4592   6
   6  -1  -9 397.659 18.4736   5
   6  -1  -9 403.525 17.2207   3
   6  -1  -9 393.554 17.3633   8
   6   1   9 404.621 17.9534   4
   7   1  -9 74.3102 8.44472   6
   7   1  -9 55.4810 8.56619   8
   7   1  -9 51.4755 8.79348   7
   7  -1   9 52.3797 7.20932   6
   7   1  -9 74.0982 10.7749   4
   7  -1   9 62.1700 9.03569   4
   7   1  -9 53.9352 7.53335   5
   7   1  -9 54.3421 7.88252   3
   7  -1  -9 66.5897 8.18249   3
   7   1   9 71.5744 7.77352   6
   7  -1  -9 70.8574 8.84281   6
   7  -1  -9 66.6121 10.8388   4
   7  -1  -9 66.6115 10.3189   5
  -7   1  -9 42.9861 11.8570   2
   7  -1  -9 59.3097 9.60239   7
   7   1   9 57.6872 8.52758   4
   7  -1  -9 56.6096 9.26838   8
   8   1  -9 227.276 13.9546   7
   8   1  -9 230.286 12.7196   3
   8   1  -9 207.942 11.2037   8
   8   1  -9 219.026 12.4113   5
   8   1  -9 220.083 12.3732   4
   8  -1   9 229.343 11.8707   4
   8   1  -9 219.361 10.4113   6
   8  -1  -9 220.649 12.7327   5
   8  -1  -9 218.439 18.2410   7
   8   1   9 220.443 10.6352   6
   8  -1  -9 223.874 11.4793   6
   9  -1   9 23.7166 3.22166   6
   9  -1  -9 24.6604 4.02824   4
   9  -1  -9 19.7571 4.27044   7
   9  -1  -9 17.0704 3.51336   6
   9   1   9 21.7456 3.42565   6
   0   2   9 57.4508 16.3359   1
   0   2   9 42.9795 6.28234   2
   0   2  -9 52.5067 6.41690   2
   0  -2   9 69.2394 19.5717   1
  -1   2   9 462.070 18.9975   2
  -1   2   9 493.572 38.8308   1
   1   2  -9 476.618 17.4069   2
   1  -2   9 447.037 38.4578   1
  -1  -2  -9 435.730 20.7197   2
   1   2   9 483.124 19.6599   2
   1   2   9 500.328 37.5403   1
  -1   2  -9 467.184 19.5239   2
  -2   2   9 1240.13 40.4977   2
   2  -2   9 1349.66 72.7750   1
  -2  -2  -9 1203.86 41.1193   2
   2  -2  -9 1212.88 63.8145   1
   2   2   9 1312.45 66.2737   1
   2   2   9 1278.78 41.6380   2
  -2   2  -9 1275.12 42.3632   2
  -3   2   9 803.000 28.5061   2
  -3  -2  -9 829.531 30.3791   2
   3  -2   9 789.475 56.7281   1
   3   2   9 794.095 51.0587   1
   3  -2  -9 769.135 45.2680   1
   3   2   9 767.457 28.7624   2
  -3   2  -9 816.272 31.1027   2
   4   2  -9 49.0841 8.94546   7
   4  -2   9 70.4396 8.37152   6
   4  -2   9 53.1572 7.33018   7
   4   2  -9 67.7382 7.73156   8
   4   2  -9 55.7363 7.70519   3
  -4   2   9 67.3990 7.82184   2
   4   2  -9 81.0210 8.22797   5
  -4  -2  -9 44.2813 7.12647   2
   4  -2   9 70.6585 22.4086   1
   4  -2  -9 55.6314 8.69345   7
   4  -2  -9 64.4330 7.31492   3
   4   2   9 65.7865 8.16291   4
  -4   2  -9 73.7104 10.1592   2
   4   2   9 83.2700 21.5430   1
   4  -2  -9 70.5093 7.51379   8
   4   2   9 65.0907 6.81399   6
   4  -2  -9 62.3861 7.94047   5
  -5   2   9 369.118 19.2425   2
   5   2  -9 369.875 16.6771   5
  -5  -2  -9 376.765 20.5571   2
   5   2  -9 389.325 16.3122   8
   5   2  -9 331.725 15.5969   6
   5   2  -9 342.681 17.6255   4
   5  -2   9 391.748 41.3481   1
   5  -2   9 365.953 16.9938   4
   5  -2   9 360.863 15.6923   6
   5   2  -9 319.786 18.9606   7
   5   2   9 366.849 17.0053   4
   5   2   9 373.232 33.7648   1
   5  -2  -9 406.455 17.3336   6
  -5   2  -9 358.907 21.3126   2
   5  -2  -9 364.059 16.2182   8
   6  -2   9 290.457 15.3045   4
   6  -2   9 287.505 14.1797   6
   6   2  -9 310.739 14.4750   6
   6   2  -9 304.116 16.1697   5
   6   2  -9 306.307 16.8170   4
   6   2  -9 291.618 14.7912   3
   6   2  -9 314.996 18.4853   7
   6  -2   9 307.637 29.6176   1
   6   2  -9 296.455 15.1475   8
   6  -2   9 272.889 36.6347   1
   6  -2  -9 290.911 15.1147   8
   6  -2  -9 294.803 14.8363   3
   6  -2  -9 311.467 18.7257   7
   6  -2  -9 305.668 15.7580   6
   6  -2  -9 283.371 17.2470   4
   6   2   9 287.314 15.0216   4
   6  -2  -9 315.039 16.2841   5
  -6   2  -9 314.633 21.5376   2
   6   2   9 294.381 14.0019   6
   7  -2   9 168.344 10.2580   6
   7   2  -9 169.410 11.1298   8
   7   2  -9 167.285 12.0985   5
   7   2  -9 148.404 12.5722   4
   7  -2   9 177.870 12.0633   4
   7   2  -9 175.253 14.9720   7
   7   2  -9 160.424 10.9707   3
   7   2  -9 172.656 10.3783   6
   7  -2  -9 176.846 11.4567   6
   7  -2  -9 191.495 13.8444   4
   7   2   9 159.639 10.0443   6
   7  -2  -9 161.215 12.3850   5
   7  -2  -9 175.834 14.7719   7
   7  -2  -9 175.466 11.4532   8
   8   2  -9 133.029 8.52742   3
   8  -2   9 123.321 7.93336   6
   8  -2   9 138.994 10.1378   4
   8   2  -9 132.874 7.53040   6
   8   2  -9 140.569 14.4691   7
   8   2  -9 118.130 10.3190   5
   8   2  -9 129.845 10.2280   4
   8   2  -9 126.258 8.85037   8
   8   2   9 115.401 11.9761   6
   8  -2  -9 147.500 12.9865   4
   8  -2  -9 130.061 10.4999   5
   8  -2  -9 138.196 9.55174   6
   9  -2   9 26.9426 4.28117   6
   9  -2  -9 22.3961 3.96398   4
   9  -2  -9 17.3334 4.03118   7
   0   3   9 735.505 48.9891   1
   0  -3   9 619.171 49.8970   1
   0   3  -9 686.288 25.8406   2
   0   3   9 666.867 26.3036   2
  -1   3   9 2021.80 93.3746   1
  -1   3   9 2097.43 64.1949   2
   1  -3   9 2049.63 99.3283   1
   1   3  -9 2055.39 61.8528   2
  -1   3  -9 2066.92 64.4747   2
   1   3   9 2135.99 64.5952   2
   1   3   9 2149.78 93.6875   1
  -2   3   9 783.458 29.2004   2
   2  -3   9 756.924 57.1589   1
  -2   3  -9 814.880 30.6990   2
   2   3   9 725.152 50.4659   1
   2   3   9 780.106 29.4643   2
   2  -3  -9 623.626 63.6378   1
   3   3  -9 156.698 9.70504   8
   3   3  -9 174.250 12.2448   3
   3  -3   9 152.891 32.7328   1
  -3   3   9 159.501 11.8842   2
   3  -3  -9 167.827 10.0164   8
   3  -3  -9 156.815 13.1035   4
   3   3   9 153.638 12.2937   2
   3   3   9 191.422 31.4031   1
  -3   3  -9 164.733 13.3419   2
   3  -3  -9 182.278 15.3154   5
   3   3   9 175.416 9.43268   6
   3  -3  -9 190.318 33.1885   1
   4  -3   9 757.392 61.7315   1
   4  -3   9 691.404 25.6834   6
   4   3  -9 721.997 25.2690   5
   4   3  -9 718.442 25.2619   8
  -4   3   9 763.378 29.3585   2
   4   3  -9 674.276 28.4938   7
   4  -3   9 715.546 25.2409   4
   4   3  -9 709.728 24.8353   3
   4  -3  -9 735.123 25.6984   5
  -4   3  -9 704.151 31.5310   2
   4  -3  -9 740.698 25.7897   6
   4  -3  -9 707.393 26.8757   4
   4  -3  -9 695.562 43.2844   1
   4   3   9 744.030 24.5869   6
   4  -3  -9 740.054 27.9491   7
   4  -3  -9 739.068 25.3283   8
   4   3   9 772.491 52.5633   1
  -5   3   9 110.927 13.0123   2
   5  -3   9 113.371 12.4135   6
   5   3  -9 108.511 9.52212   8
   5  -3   9 81.5493 26.9866   1
   5  -3   9 117.792 10.2726   4
   5   3  -9 98.3385 10.5067   5
   5   3  -9 107.578 9.49019   3
   5   3  -9 99.7614 11.5943   7
   5   3   9 95.1040 22.4854   1
  -5   3  -9 93.3446 13.0421   2
   5   3   9 111.661 8.64204   6
   5  -3  -9 102.199 13.5446   7
   5  -3  -9 118.495 10.3725   8
   5  -3  -9 91.4619 10.3138   5
   5  -3  -9 92.5469 10.6140   6
   5  -3  -9 99.8537 12.0951   4
   6   3  -9 683.887 25.9963   5
   6   3  -9 721.029 25.9171   3
   6  -3   9 702.158 24.9628   6
   6   3  -9 693.014 25.7691   8
   6   3  -9 676.177 28.2137   7
   6   3  -9 688.034 23.9183   6
   6   3  -9 633.318 25.5167   4
   6  -3   9 724.751 25.9023   4
  -6   3  -9 711.398 33.7362   2
   6  -3  -9 705.167 25.8497   8
   6   3   9 708.531 24.8883   6
   6  -3  -9 720.919 26.5739   6
   6  -3  -9 726.005 26.7768   5
   6  -3  -9 694.052 29.1930   7
   6  -3  -9 676.186 27.6580   4
   7  -3   9 186.385 12.1838   4
   7   3  -9 192.695 10.2147   6
   7   3  -9 185.378 15.0125   7
   7  -3   9 193.492 10.8680   6
   7   3  -9 194.600 11.8977   8
   7   3  -9 179.158 12.0274   5
   7  -3  -9 195.657 13.6220   5
   7  -3  -9 195.231 14.5744   7
   7   3   9 191.911 10.7106   6
   7  -3  -9 177.662 13.3762   4
   7  -3  -9 204.721 12.4214   6
   8  -3   9 2.12492 3.15157   6
   8   3  -9 -1.1439 3.10357   3
   8   3  -9 -5.6074 4.01622   8
   8  -3  -9 1.83329 4.97980   4
   8  -3  -9 0.49802 4.01148   5
   8   3   9 -0.6570 2.94217   6
   8  -3  -9 -2.8895 3.71380   6
   8  -3  -9 -4.6414 4.22211   7
   9  -3  -9 70.2471 5.15686   6
   9  -3  -9 66.0963 5.36675   7
   0   4   9 861.836 58.5710   1
   0  -4   9 818.372 66.2462   1
   0   4   9 872.858 32.9526   2
   0   4  -9 860.952 32.3173   2
   1  -4   9 83.9147 27.7513   1
  -1   4   9 70.3925 9.44386   2
   1   4  -9 59.4243 7.75243   2
  -1   4   9 61.0349 24.3682   1
   1   4   9 77.2688 22.3298   1
   1   4   9 73.5215 9.51960   2
  -1   4  -9 76.0561 10.5372   2
  -2   4   9 202.686 14.2942   2
   2  -4   9 187.792 37.5164   1
   2   4   9 185.909 14.1166   2
   2   4   9 198.303 33.1630   1
  -2   4  -9 187.499 14.6852   2
   3   4  -9 186.587 10.8176   8
   3   4  -9 207.408 11.0160   3
   3  -4   9 181.232 37.4437   1
  -3   4   9 187.150 14.1439   2
   3  -4  -9 196.895 10.1997   9
   3  -4  -9 166.397 14.2909   7
   3   4   9 191.037 15.2296   2
   3  -4  -9 199.290 11.5945   5
  -3   4  -9 210.562 17.4884   2
   3   4   9 221.774 10.7463   6
   3  -4  -9 163.197 13.5875   4
   3   4   9 212.741 36.1972   1
   3  -4  -9 178.985 11.5645   8
   4  -4   9 39.9333 7.59761   4
  -4   4   9 47.3183 9.09507   2
   4   4  -9 61.0517 7.28410   3
   4   4  -9 46.4839 6.84426   5
   4  -4   9 55.0021 7.55627   6
   4   4  -9 61.6543 8.11854   8
   4  -4   9 35.4103 20.8155   1
  -4   4  -9 38.3735 8.80291   2
   4   4   9 60.8958 7.14678   6
   4  -4  -9 40.6891 6.30701   8
   4  -4  -9 61.1495 8.69512   6
   4   4   9 73.2575 21.8481   1
   4  -4  -9 53.4732 6.69372   9
   4  -4  -9 67.3960 8.74143   5
   4   4   9 33.9350 8.04572   3
   4  -4  -9 38.9910 8.48436   7
   4  -4  -9 51.6044 8.61657   4
   4  -4  -9 24.0183 23.4993   1
   5  -4   9 323.971 16.1459   4
   5  -4   9 367.648 54.4924   1
   5  -4   9 349.869 15.7078   6
   5   4  -9 351.355 16.0972   3
   5   4  -9 345.434 16.3494   8
  -5   4   9 351.118 21.2254   2
   5   4  -9 338.893 16.6141   5
   5   4   9 347.936 35.5411   1
   5  -4  -9 360.672 17.2872   8
   5  -4  -9 323.126 18.4761   4
   5  -4  -9 347.837 17.2417   5
   5  -4  -9 335.467 12.4411   9
   5  -4  -9 360.766 19.5177   7
   5  -4  -9 370.451 17.3568   6
  -5   4  -9 363.900 23.6380   2
   5   4   9 358.549 15.4317   6
   6  -4   9 22.8866 5.86972   6
   6   4  -9 18.5086 6.70895   5
   6   4  -9 32.5393 9.12274   3
   6   4  -9 12.3621 5.52473   8
   6  -4   9 22.6528 18.8008   1
   6   4  -9 8.04905 5.38711   6
   6  -4  -9 33.3248 8.92066   5
   6  -4  -9 9.33273 10.8705   7
   6  -4  -9 22.0829 8.70869   6
  -6   4  -9 16.1546 8.90415   2
   6   4   9 22.6882 6.14268   6
   6  -4  -9 6.50852 7.63168   4
   7   4  -9 207.746 11.9444   8
   7  -4   9 194.619 10.7068   6
   7  -4   9 218.937 12.3560   4
   7   4  -9 182.153 12.1600   5
   7   4  -9 202.055 11.4416   3
   7  -4  -9 191.399 12.2167   6
   7   4   9 203.717 10.9495   6
   7  -4  -9 206.987 13.8034   4
   7  -4  -9 209.316 13.4904   5
   7  -4  -9 194.375 14.4932   7
   8  -4   9 81.1492 7.87612   6
   8   4  -9 67.9781 6.97565   8
   8   4  -9 79.2540 6.26310   3
   8  -4  -9 76.4839 8.41966   7
   8  -4  -9 88.6133 8.26667   4
   8  -4  -9 75.5049 7.18264   6
   0   5   9 1039.27 39.4915   2
   0   5   9 1047.86 72.7947   1
   0  -5   9 1031.72 84.8648   1
   0   5  -9 1021.36 39.1675   2
   1  -5   9 915.725 75.8564   1
  -1   5   9 824.175 73.1999   1
   1   5  -9 944.591 37.4180   2
  -1   5   9 967.223 37.3723   2
   1   5   9 999.151 68.5984   1
   1  -5  -9 905.354 30.3164   9
   1   5   9 981.461 37.3265   2
  -1   5  -9 971.042 38.1174   2
   2  -5   9 474.412 66.8458   1
   2   5  -9 379.188 16.0958   3
   2  -5   9 414.247 16.3828   9
  -2   5  -9 443.492 23.6900   2
   2  -5  -9 382.812 15.9364   9
   2   5   9 405.700 22.0587   2
   2  -5  -9 393.031 17.3878   5
   2   5   9 424.621 45.3946   1
  -3   5   9 212.671 16.8114   2
   3  -5   9 191.560 44.9432   1
   3  -5   9 219.771 11.3141   9
   3   5  -9 188.247 11.2043   3
   3   5  -9 198.379 11.8140   8
   3  -5  -9 201.468 15.7104   7
   3  -5  -9 193.436 14.6715   4
   3  -5  -9 210.698 11.0354   9
   3  -5  -9 205.292 12.9788   5
  -3   5  -9 214.890 17.9461   2
   4   5  -9 62.9268 7.99046   5
  -4   5   9 70.8440 12.2747   2
   4  -5   9 41.5898 26.9233   1
   4   5  -9 73.9095 8.30271   3
   4   5  -9 58.4269 8.56467   8
   4  -5  -9 63.1984 9.98040   7
   4  -5  -9 54.8833 7.36217   9
   4  -5  -9 74.2804 10.2725   4
   4   5   9 34.2835 21.0892   1
   4  -5  -9 64.3250 8.34702   5
   4   5   9 51.2032 7.69400   3
  -4   5  -9 41.7670 9.48019   2
   5  -5   9 73.4057 10.7839   4
   5   5  -9 94.3493 9.70942   8
   5   5  -9 87.4477 9.60731   3
  -5   5   9 78.9766 12.4301   2
   5   5  -9 69.5961 10.7892   5
   5  -5   9 84.2646 32.5209   1
   5  -5   9 98.4042 10.1288   6
   5  -5  -9 101.930 12.1480   4
   5  -5  -9 76.7296 7.29052   9
   5  -5  -9 89.3420 11.2848   6
   5  -5  -9 81.3811 12.1863   5
  -5   5  -9 75.8362 13.1227   2
   5  -5  -9 84.6940 12.6757   7
   5   5   9 77.7273 11.5864   3
   5   5   9 80.1976 22.3569   1
   6   5  -9 29.4320 5.34449   3
   6  -5   9 25.6078 5.60040   6
   6  -5   9 15.3677 21.4669   1
   6   5  -9 38.7840 6.72156   8
   6   5  -9 18.2408 6.32216   5
   6  -5   9 14.8548 6.01490   4
   6  -5  -9 22.6385 6.55128   5
   6  -5  -9 25.0516 7.18498   7
  -6   5  -9 38.0284 12.2463   2
   6  -5  -9 26.1234 7.67394   4
   6  -5  -9 35.9972 7.45707   6
   7   5  -9 78.1521 7.88742   8
   7  -5   9 78.3519 7.65065   6
   7  -5   9 75.7327 7.95234   4
   7   5  -9 72.5916 7.53572   3
   7  -5  -9 67.2083 8.67181   6
   7  -5  -9 78.6060 10.3004   7
   7  -5  -9 75.7687 9.82386   4
   8   5  -9 43.8389 4.76058   3
   8  -5  -9 38.8262 5.43015   6
   8  -5  -9 44.8164 6.47051   7
   8  -5  -9 47.9904 6.10959   4
   0  -6  -9 424.016 18.0690   9
   0   6   9 431.505 24.2543   2
   0   6   9 445.894 63.6441   1
   0  -6   9 401.302 18.9525   9
   0   6  -9 436.781 24.5149   2
  -1  -6  -9 898.029 31.1328   9
  -1   6   9 835.847 86.6829   1
   1  -6   9 770.948 79.8704   1
   1   6  -9 859.595 36.6258   2
   1  -6   9 888.119 30.2218   9
  -1   6   9 924.872 38.7496   2
   1   6  -9 857.073 29.2542   3
   1  -6  -9 908.672 30.0805   9
   1   6   9 930.700 38.4949   2
  -1   6  -9 926.969 45.7549   2
   1   6   9 958.709 73.9979   1
  -2  -6  -9 620.686 27.0334   9
   2   6  -9 653.885 24.0078   3
   2  -6   9 668.985 86.9326   1
  -2   6   9 693.383 33.1997   2
   2  -6   9 703.502 24.6029   9
   2  -6  -9 670.615 26.0096   4
  -2   6  -9 717.668 34.1861   2
   2   6   9 655.616 32.0339   2
   2  -6  -9 708.902 24.3573   9
   3   6  -9 63.0687 8.46580   3
   3  -6   9 66.4556 37.1232   1
   3   6  -9 68.3144 8.43846   8
   3  -6   9 62.0463 8.54137   9
  -3   6   9 91.0551 14.3292   2
   3  -6  -9 52.5359 7.64876   5
  -3   6  -9 78.1998 14.2362   2
   3  -6  -9 76.9107 8.51513   9
   3   6   9 72.1486 28.3003   1
   4   6  -9 124.950 10.6824   8
  -4   6   9 143.085 20.3747   2
   4  -6   9 141.128 44.7235   1
   4   6  -9 133.294 10.7743   3
   4   6  -9 131.324 11.8569   5
   4  -6  -9 133.551 13.5541   4
   4   6   9 141.953 12.0081   3
  -4   6  -9 94.9978 14.8452   2
   4   6   9 82.2228 27.0159   1
   4  -6  -9 116.957 9.30096   9
   4  -6  -9 125.868 12.1143   5
   4  -6  -9 87.8699 32.3471   1
   5   6  -9 175.215 12.8389   5
   5   6  -9 201.053 12.3188   3
   5  -6   9 168.829 41.7076   1
   5   6  -9 197.685 12.3996   8
   5  -6   9 211.564 15.8810   4
   5  -6   9 190.186 12.3854   6
  -5   6   9 171.438 19.6762   2
  -5   6  -9 175.525 20.8480   2
   5  -6  -9 193.681 14.7209   7
   5  -6  -9 182.188 13.0687   5
   5  -6  -9 139.940 23.3232   1
   5  -6  -9 173.131 14.5179   4
   5   6   9 196.073 12.7820   3
   5  -6  -9 137.412 28.2878   1
   5   6   9 182.873 31.5627   1
   5  -6  -9 195.553 10.0167   9
   5  -6  -9 179.948 13.8817   6
   6   6  -9 84.0377 8.77393   3
   6   6  -9 97.2103 9.38690   8
   6  -6   9 87.4593 10.8454   6
   6   6  -9 86.8680 11.0693   5
   6  -6  -9 98.5068 11.6923   7
   6  -6  -9 89.5814 11.4304   4
   6  -6  -9 110.192 11.1245   6
   7   6  -9 47.2068 6.14312   3
   7   6  -9 40.7774 5.17279   8
   7  -6  -9 55.6502 8.32781   4
   7  -6  -9 37.6302 5.74829   6
   7  -6  -9 39.5646 5.90943   7
   8   6  -9 5.27287 2.38407   3
   8  -6  -9 4.87532 3.71111   4
   8  -6  -9 3.24284 3.03320   6
   0  -7   9 1.07288 6.16104   9
   0   7   9 -2.0325 7.32735   2
   0   7  -9 -16.741 8.05845   2
   0  -7  -9 -4.6823 4.90672   9
   0   7   9 -9.4118 34.1774   1
  -1   7   9 398.495 25.8799   2
   1   7  -9 390.139 16.6943   3
   1  -7   9 392.678 17.8492   9
   1  -7   9 442.735 92.3879   1
   1  -7  -9 372.818 17.4389   9
  -1   7  -9 411.055 26.9725   2
   1   7   9 408.390 66.7845   1
   1   7   9 363.972 25.6951   2
   1  -7  -9 389.296 21.2905   4
   2  -7   9 341.292 73.0563   1
   2  -7   9 367.670 16.8083   9
  -2  -7  -9 374.692 20.5118   9
  -2   7   9 361.893 25.0231   2
   2   7  -9 342.152 16.2889   3
   2  -7  -9 345.562 19.7762   4
  -2   7  -9 354.246 25.8751   2
   2  -7  -9 346.776 16.1697   9
   2   7   9 331.846 27.5734   2
   2   7   9 343.063 58.3778   1
  -3   7   9 186.629 19.8308   2
   3  -7   9 125.541 43.3883   1
   3   7  -9 174.655 12.7535   5
   3   7  -9 188.474 12.2355   8
   3   7  -9 176.962 11.9348   3
   3   7   9 183.644 41.2455   1
   3  -7  -9 214.562 15.1404   4
   3   7   9 207.720 12.8572   3
  -3   7  -9 204.431 23.7048   2
   3  -7  -9 194.022 11.9072   9
   4  -7   9 31.7020 32.4875   1
   4   7  -9 56.0633 8.31629   5
  -4   7   9 83.7533 15.3570   2
   4   7   9 84.1351 31.0118   1
   4   7   9 59.1073 9.82139   8
   4  -7  -9 65.9580 9.41824   9
  -4   7  -9 89.3918 16.4227   2
   4  -7  -9 124.813 39.8331   1
   4   7   9 57.2948 8.23327   3
   4  -7  -9 58.4688 9.36959   7
   4  -7  -9 59.3969 11.7490   6
   5   7  -9 234.357 12.8060   3
   5   7  -9 229.093 13.0005   8
   5   7  -9 196.838 13.0844   5
   5  -7   9 163.084 65.1198   1
   5  -7  -9 212.011 13.7926   6
   5   7   9 235.663 12.3129   3
   5  -7  -9 236.296 15.0677   7
   5  -7  -9 233.622 10.6476   9
   5  -7  -9 233.196 14.8966   4
   6   7  -9 10.8628 4.06337   3
   6   7  -9 3.47257 4.38399   8
   6  -7  -9 6.45446 5.61779   4
   6  -7  -9 18.4126 5.52906   7
   6  -7  -9 17.1656 6.41175   6
   7   7  -9 5.05678 2.88019   3
   7   7  -9 5.22331 3.22269   8
   7  -7  -9 -2.0324 3.75116   4
   7  -7  -9 7.17918 3.60303   6
   0  -8   9 348.417 18.4659   9
   0   8   9 475.971 91.8396   1
   0   8  -9 319.107 29.7368   2
   0   8   9 362.586 36.2672   2
   0  -8  -9 345.655 17.3404   9
  -1  -8  -9 76.8984 11.6906   9
   1  -8   9 96.2712 11.1660   9
   1   8  -9 91.3777 10.1612   3
  -1   8   9 71.8561 14.5030   2
   1   8   9 94.6166 20.7435   2
  -1   8  -9 85.7612 16.4330   2
   1  -8  -9 96.0489 10.7190   9
   1   8   9 74.7697 46.3554   1
  -2  -8  -9 71.9723 10.0509   9
   2   8  -9 80.4441 9.71327   3
   2  -8   9 122.382 104.917   1
   2  -8   9 71.8709 9.72898   9
   2   8  -9 79.6752 9.19333   8
  -2   8   9 71.6975 14.7777   2
   2  -8  -9 68.9425 9.65747   9
   2  -8  -9 57.8823 15.3509   4
  -2   8  -9 92.4452 18.1709   2
   2   8   9 50.9275 37.4267   1
   3  -8   9 187.042 64.5973   1
   3   8  -9 390.803 17.6305   8
   3   8  -9 412.635 17.4688   3
  -3   8   9 386.649 29.2052   2
   3   8  -9 383.119 16.9443   5
   3   8   9 405.790 17.6462   3
  -3   8  -9 363.280 29.3527   2
   3   8   9 294.690 52.6562   1
   3  -8  -9 398.885 20.6314   4
   4   8  -9 170.278 11.7199   8
   4   8  -9 162.467 10.9272   3
   4   8  -9 171.438 11.9883   5
   4  -8   9 61.3621 45.2854   1
   4  -8  -9 174.912 10.0538   9
   4   8   9 181.774 11.5081   8
   4   8   9 177.436 11.5752   3
   4  -8  -9 175.992 14.7893   4
   4  -8  -9 180.540 12.4821   6
   5   8  -9 161.490 10.1584   8
   5   8  -9 153.720 9.81829   3
   5   8   9 140.728 9.21683   3
   5  -8  -9 161.191 12.4232   4
   5  -8  -9 139.775 7.93647   9
   5  -8  -9 160.102 11.3897   6
   6   8  -9 20.7180 4.03659   8
   6   8  -9 11.9243 3.23961   3
   6  -8  -9 12.9277 4.81995   6
   6  -8  -9 1.76452 6.95454   4
   7   8  -9 48.2198 6.05344   3
   7  -8  -9 40.0642 6.37499   6
   0   9   9 -15.720 22.8134   2
   1   9  -9 74.6371 9.37395   3
  -1  -9  -9 74.9277 11.0004   9
   1  -9   9 74.2514 8.92334   9
  -1   9   9 61.9044 18.1417   2
  -1   9  -9 59.7286 7.13083   3
  -1   9  -9 60.0622 31.6080   2
   1   9   9 123.138 63.2629   1
  -2   9   9 481.455 45.4409   2
   2   9  -9 393.985 17.4266   3
  -2  -9  -9 415.230 21.0815   9
   2   9  -9 403.229 17.7824   8
   3   9  -9 18.4278 5.22749   8
   3   9  -9 18.7426 7.18711   5
   3   9   9 23.7744 5.58075   3
   3  -9  -9 12.5994 3.81983   9
   4   9  -9 23.9460 4.68194   8
   4  -9  -9 24.3588 5.96774   6
   4   9   9 19.1597 5.36934   3
   4   9   9 25.2285 5.35952   8
   5   9  -9 487.437 17.2759   8
   5   9  -9 469.915 16.8548   3
   5  -9  -9 492.280 17.8156   6
   6   9  -9 20.4737 3.73966   8
   6   9  -9 33.1777 3.87050   3
   6  -9  -9 27.1248 4.10314   6
   0  10  -9 27.9329 7.70332   3
   0 -10  -9 29.6706 6.15188   9
  -1 -10  -9 13.0354 5.92908   9
   1  10  -9 22.7210 5.12428   8
   1  10  -9 22.7975 5.88889   3
  -1  10  -9 21.7901 6.28882   3
   1 -10  -9 25.5450 5.65370   9
  -1  10  -9 22.3789 5.43085   8
   2  10  -9 85.3774 7.92662   5
   2  10  -9 79.2697 8.39292   3
   2  10  -9 75.2593 7.73832   8
  -2  10  -9 57.3967 8.52434   8
   2 -10  -9 76.1395 7.59400   9
   3  10  -9 122.013 8.11181   8
   3  10  -9 117.491 8.23212   3
   3 -10  -9 122.755 7.82634   9
   3  10   9 111.031 7.88659   8
   3 -10  -9 115.412 9.15239   6
   3  10   9 120.724 8.54216   3
   4  10  -9 14.2680 3.48731   3
   4  10  -9 14.6034 3.45600   8
   4 -10  -9 8.03561 2.84572   9
   4 -10  -9 20.8836 4.50898   6
   4  10   9 12.4975 4.00131   3
   5  10  -9 58.4559 4.43372   3
   5  10  -9 49.0516 4.57072   8
   5 -10  -9 40.3888 5.20614   6
   0  11  -9 4.21200 3.34117   8
   0  11  -9 7.12247 4.68109   3
   0 -11  -9 -0.4128 3.82363   9
   1  11  -9 22.3260 6.66534   3
   1  11  -9 21.9304 3.87248   8
  -1 -11  -9 32.1245 6.21579   9
   1 -11  -9 26.2513 4.52738   9
   1  11   9 27.0014 4.61330   3
  -1  11  -9 23.5055 4.51710   8
   2  11  -9 46.0611 5.41209   3
   2 -11  -9 33.7431 5.37973   6
   2  11   9 42.7194 5.82641   3
   2 -11  -9 32.6617 4.93363   9
   3  11  -9 82.3246 5.43733   8
   3  11  -9 74.1733 5.31961   3
   3 -11  -9 65.2614 5.70101   6
   3 -11  -9 66.1971 4.98006   9
   4  11  -9 23.0358 4.34872   8
   0  12   9 266.358 11.6275   3
  -1  12   9 1.65462 3.31306   3
   0   0  10 90.4619 20.4012   1
   0   0 -10 87.2920 7.37463   2
  -1   0 -10 9311.12 247.914   2
   1   0  10 9193.45 281.117   1
   1   0 -10 9218.23 245.729   2
   1   0 -10 8491.81 276.431   1
   2   0  10 103.458 23.3437   1
   2   0 -10 112.990 19.8529   1
  -2   0 -10 98.4588 9.12289   2
  -3   0 -10 194.313 12.9134   2
   3   0  10 245.719 35.4638   1
   4   0 -10 13.8773 5.75550   8
   4   0 -10 18.3826 5.11789   5
   4   0 -10 17.4390 6.81163   4
  -4   0  10 4.60175 3.19389   2
   4   0  10 6.69654 4.41632   6
   4   0  10 8.82520 4.70299   4
   4   0  10 6.82424 11.6156   1
   4   0 -10 0.56127 4.60530   3
  -4   0 -10 7.74617 4.60129   2
   5   0  10 2.23480 4.56943   4
   5   0 -10 4.20709 4.33185   8
   5   0 -10 -2.1635 5.28773   6
   5   0 -10 8.29186 4.26462   3
   5   0 -10 8.00020 5.08440   5
  -5   0 -10 3.94690 5.46794   2
   5   0  10 3.26687 3.80149   6
   5   0 -10 2.31762 6.67730   4
   5   0 -10 -4.8352 6.90383   7
   5   0  10 -2.0880 11.2535   1
   6   0  10 200.354 12.6811   4
   6   0 -10 183.139 13.9216   4
   6   0  10 210.888 21.0350   1
   6   0 -10 186.133 12.2774   8
   6   0 -10 206.674 13.4924   5
   6   0  10 218.011 26.7866   1
   6   0 -10 183.867 11.9941   3
   6   0 -10 211.600 12.7004   6
  -6   0 -10 184.077 17.7494   2
   6   0 -10 221.986 16.6226   7
   6   0  10 205.546 11.5498   6
   7   0 -10 40.6337 7.89040   4
   7   0  10 20.5146 4.35812   6
  -7   0 -10 26.0862 12.4720   2
   7   0 -10 24.5923 5.39437   8
   7   0 -10 30.3782 6.69107   5
   7   0  10 24.6266 5.81338   4
   7   0 -10 23.6629 4.72108   3
   7   0 -10 39.0876 6.64834   6
   8   0 -10 90.2870 9.73594   4
   8   0  10 103.511 8.46065   6
   8   0 -10 67.5412 9.58077   5
   8   0 -10 70.2584 7.51266   6
   8   0 -10 83.6264 10.3528   7
   8   0 -10 94.4951 7.92183   8
   9   0  10 250.447 9.15232   6
   0   1 -10 3955.04 111.701   2
   0  -1 -10 4042.93 111.912   2
   0  -1  10 3922.56 142.598   1
   0   1  10 3937.82 140.590   1
   1   1 -10 1864.98 84.4201   1
   1  -1  10 2044.77 88.9933   1
  -1  -1 -10 1986.43 59.4751   2
   1   1 -10 2061.24 58.0000   2
   1   1  10 1850.33 83.6143   1
  -1   1 -10 1945.62 59.5044   2
  -2   1  10 148.922 9.78729   2
  -2  -1 -10 161.668 11.0367   2
   2  -1  10 208.833 32.0862   1
  -2   1 -10 170.690 11.5212   2
   2  -1 -10 171.939 26.4962   1
   2   1  10 190.256 30.2069   1
   2   1  10 159.814 11.3608   2
   3  -1  10 95.2692 23.9350   1
  -3   1  10 77.7615 7.44864   2
  -3  -1 -10 75.9997 8.87971   2
   3   1  10 78.3018 9.24485   2
   3   1  10 108.097 24.5047   1
   3  -1 -10 77.3221 15.3528   1
  -3   1 -10 83.7248 9.39068   2
   4  -1  10 17.1285 4.80418   6
  -4  -1 -10 23.2834 6.55005   2
   4   1 -10 31.8392 5.73895   5
   4  -1  10 28.5479 5.88142   4
   4   1 -10 10.4367 8.01148   4
   4   1 -10 24.0959 5.45137   8
  -4   1  10 18.3640 4.76396   2
   4   1 -10 29.8370 5.05553   3
   4  -1  10 16.4543 14.8124   1
   4  -1 -10 18.7899 4.97540   3
   4  -1 -10 18.0709 4.46764   8
   4  -1 -10 24.9783 7.24961   7
  -4   1 -10 31.8667 7.47901   2
   4  -1 -10 28.1813 6.17126   6
   4  -1 -10 11.6476 6.60173   4
   4  -1 -10 19.8463 5.43116   5
   4   1  10 9.47713 12.2987   1
   4   1  10 31.6153 5.72225   4
   5   1 -10 731.149 27.6381   3
   5   1 -10 655.007 24.0736   8
   5   1 -10 666.728 24.4208   5
  -5   1  10 634.349 22.6035   2
  -5  -1 -10 674.565 29.7311   2
   5   1 -10 635.126 25.0215   4
   5  -1  10 648.876 23.2828   6
   5   1 -10 615.746 23.3707   6
   5  -1  10 696.286 52.8852   1
   5  -1  10 650.315 25.2236   4
   5   1 -10 653.036 26.8439   7
   5  -1 -10 652.397 24.2678   6
   5   1  10 694.413 48.9157   1
  -5   1 -10 675.794 30.6142   2
   5   1  10 646.156 23.1883   6
   5   1  10 684.327 25.3097   4
   5  -1 -10 681.389 24.1871   8
   5  -1 -10 759.196 30.6795   3
   5  -1 -10 691.148 25.1686   5
   5  -1 -10 678.805 26.1435   4
   6   1 -10 43.6817 9.83592   7
   6  -1  10 44.4781 6.53205   6
   6  -1  10 14.3159 20.7806   1
   6   1 -10 50.1518 7.11422   6
   6  -1  10 32.0462 6.40131   4
   6   1 -10 44.4304 7.54135   4
   6   1 -10 47.0092 7.20330   3
   6   1 -10 41.3967 6.43803   8
   6  -1  10 22.1487 13.6685   1
   6   1 -10 44.9001 8.08043   5
   6   1  10 38.5829 7.37002   4
  -6   1 -10 48.7003 14.9746   2
   6  -1 -10 27.4123 7.32944   4
   6  -1 -10 36.9862 9.86159   7
   6  -1 -10 45.0738 7.56739   6
   6  -1 -10 47.2875 7.25713   8
   6  -1 -10 47.6236 7.08839   3
   6   1  10 54.9378 7.32561   6
   6  -1 -10 42.8992 7.35031   5
   7   1 -10 4.87427 4.27594   3
   7   1 -10 11.6593 6.41112   4
   7  -1  10 6.08779 5.26631   4
   7   1 -10 -3.1666 7.18346   7
   7  -1  10 1.28018 3.91825   6
   7   1 -10 3.66016 5.25539   5
   7   1 -10 0.74522 4.19939   8
   7   1 -10 -1.9859 4.42495   6
   7   1  10 4.34431 3.56483   6
   7  -1 -10 8.86108 4.67635   3
   7  -1 -10 10.6086 5.10111   8
   7  -1 -10 5.52778 5.01256   6
   7  -1 -10 2.69277 5.30443   5
   7  -1 -10 3.78111 7.50711   7
   7  -1 -10 4.33753 6.20180   4
   8   1 -10 -1.8806 5.51564   7
   8   1 -10 0.99925 4.85621   5
   8  -1  10 4.80469 3.21282   6
   8   1 -10 3.65196 4.36440   3
   8   1 -10 1.34555 4.16160   8
   8   1 -10 0.71733 5.02867   4
   8   1 -10 0.56613 3.62582   6
   8   1  10 10.4757 4.28872   6
   8  -1 -10 3.97783 3.98896   6
   8  -1 -10 -6.4742 4.73147   4
   8  -1 -10 -2.6113 5.04829   7
   8  -1 -10 0.36820 4.98497   5
   9  -1  10 139.601 6.06214   6
   9  -1 -10 138.547 7.17995   4
   9  -1 -10 127.051 7.96574   7
   0   2 -10 24.6831 4.98693   2
   0   2  10 28.9829 15.4862   1
   0   2  10 25.9501 6.04497   2
   0  -2  10 30.3718 18.4519   1
  -1   2  10 2214.49 66.3949   2
  -1  -2 -10 2236.60 66.7631   2
   1  -2  10 2225.89 100.225   1
  -1   2  10 2092.80 94.5599   1
   1   2 -10 2237.46 64.4570   2
   1   2  10 2186.61 94.0718   1
  -1   2 -10 2217.57 67.0377   2
  -2   2  10 353.599 16.5822   2
   2  -2  10 328.007 35.7940   1
  -2  -2 -10 358.584 17.2894   2
   2   2  10 349.348 17.4922   2
   2  -2 -10 360.479 43.3008   1
  -2   2 -10 355.118 17.8845   2
   2   2  10 331.317 34.6385   1
   3  -2  10 252.209 39.1855   1
  -3   2  10 237.124 13.2258   2
  -3  -2 -10 226.226 14.2412   2
   3   2  10 224.441 14.1454   2
  -3   2 -10 241.656 15.1456   2
   3   2  10 222.580 33.9173   1
   3  -2 -10 260.035 32.2294   1
   4  -2  10 101.998 28.3698   1
   4   2 -10 88.2252 9.11932   5
   4   2 -10 88.2717 8.23563   8
   4  -2  10 80.2513 9.11083   6
  -4   2  10 93.7233 9.03037   2
   4  -2  10 92.6970 8.68120   4
   4   2 -10 84.0367 8.43179   3
   4  -2 -10 85.9462 11.3799   4
   4  -2 -10 79.2408 8.27855   8
   4   2  10 89.8490 7.59476   6
  -4   2 -10 91.9960 12.2675   2
   4   2  10 66.7706 20.4902   1
   4  -2 -10 82.0543 8.06661   3
   4  -2 -10 89.3486 8.70881   5
   4  -2 -10 79.8616 9.36720   6
   4  -2 -10 95.9354 11.7735   7
   4   2  10 82.2067 7.95809   4
   5  -2  10 636.011 25.2881   4
   5   2 -10 692.401 24.7315   8
   5  -2  10 692.748 57.3379   1
   5  -2  10 699.168 23.9803   6
   5   2 -10 678.312 24.2730   3
   5   2 -10 650.021 25.4519   4
  -5   2  10 670.289 26.2312   2
   5   2 -10 661.666 23.6094   6
   5   2 -10 658.279 27.2595   7
  -5  -2 -10 699.289 30.6244   2
   5  -2 -10 692.404 24.2847   3
  -5   2 -10 696.446 31.8016   2
   5   2  10 668.619 24.5099   4
   5  -2 -10 689.296 27.5591   7
   5  -2 -10 650.837 27.3961   8
   5  -2 -10 661.653 26.5350   4
   5   2  10 693.917 23.8738   6
   5  -2 -10 706.264 25.1758   5
   5   2  10 680.120 48.6890   1
   6  -2  10 93.2667 31.7322   1
   6  -2  10 103.119 9.89596   4
   6   2 -10 103.911 14.5545   7
   6   2 -10 114.376 10.1594   3
   6   2 -10 101.396 12.9755   4
   6   2 -10 119.687 11.8388   5
   6   2 -10 122.106 9.90516   6
   6  -2  10 139.690 9.65813   6
   6  -2  10 121.439 23.2872   1
   6   2 -10 118.160 10.5916   8
   6  -2 -10 124.996 14.9151   7
   6  -2 -10 119.515 10.3013   3
   6  -2 -10 124.081 11.1989   6
   6   2  10 121.562 9.23504   6
   6  -2 -10 116.084 10.5674   8
   6  -2 -10 113.586 12.1834   4
   6  -2 -10 131.679 11.9372   5
  -6   2 -10 125.399 15.9583   2
   7   2 -10 151.468 10.6005   3
   7   2 -10 142.039 14.0476   7
   7   2 -10 141.636 11.9498   5
   7  -2  10 158.379 11.2419   4
   7  -2  10 149.829 9.54543   6
   7   2 -10 129.278 11.8645   4
   7   2 -10 155.609 10.7049   8
   7   2 -10 137.176 9.34655   6
   7  -2 -10 135.582 11.5259   5
   7  -2 -10 132.797 14.0132   7
   7  -2 -10 141.071 10.8578   6
   7  -2 -10 133.843 10.6827   8
   7   2  10 141.024 9.49149   6
   7  -2 -10 141.927 12.6075   4
   8   2 -10 13.9276 4.07642   3
   8   2 -10 7.88299 6.40537   6
   8  -2  10 6.81450 3.29562   6
   8   2 -10 30.2573 12.6410   7
   8   2 -10 3.94141 5.14307   5
   8  -2 -10 8.62738 5.06436   5
   8  -2 -10 11.6491 5.26371   4
   8  -2 -10 16.2572 4.81498   6
   8  -2 -10 10.5938 5.39515   7
   8   2  10 12.3505 3.50563   6
   9  -2 -10 45.0192 5.72845   7
   9  -2 -10 46.9096 5.19882   4
   0  -3  10 212.702 37.8463   1
   0   3  10 182.243 31.1722   1
   0   3  10 232.907 14.2884   2
   0   3 -10 221.518 13.1798   2
  -1   3  10 -3.4640 3.91048   2
   1  -3  10 -14.234 10.6374   1
  -1   3  10 9.62345 17.9470   1
   1   3 -10 0.85923 3.52066   2
   1   3  10 3.27156 4.49302   2
  -1   3 -10 6.57156 4.80276   2
   1   3  10 -2.6106 10.8073   1
   2  -3  10 167.384 36.2056   1
  -2   3  10 166.803 12.1276   2
  -2   3 -10 171.130 13.1315   2
   2   3  10 164.845 31.3395   1
   2   3  10 174.284 12.9007   2
   3   3 -10 1020.21 33.1033   5
  -3   3  10 1116.25 37.9897   2
   3   3 -10 978.899 32.5332   3
   3   3 -10 1014.42 33.1663   8
   3  -3  10 1122.63 75.1687   1
  -3  -3 -10 1113.02 39.0825   2
   3   3  10 1030.71 37.2893   2
   3  -3 -10 1027.72 35.0005   7
   3  -3 -10 1003.12 34.4911   4
   3   3  10 1098.35 66.0227   1
   3  -3 -10 948.094 63.9597   1
  -3   3 -10 1072.68 40.1797   2
   3   3  10 1047.66 32.4864   6
   3  -3 -10 1028.60 33.1935   5
   3  -3 -10 1135.35 34.5388   9
   3  -3 -10 1065.52 33.3726   8
   4   3 -10 92.7468 9.46668   5
   4   3 -10 76.6411 8.22808   8
   4   3 -10 47.4862 11.2634   7
   4   3 -10 61.4948 8.06025   3
   4  -3  10 61.9322 8.94482   4
   4  -3  10 73.2217 26.5811   1
   4   3  10 87.2404 7.50573   6
   4  -3 -10 65.5193 8.33836   8
   4  -3 -10 74.2614 9.58295   6
   4  -3 -10 94.7718 11.1114   4
   4  -3 -10 58.2002 6.92824   9
   4  -3 -10 84.8860 12.0080   7
   4  -3 -10 80.4708 8.89925   5
   4   3  10 57.0679 21.5508   1
  -4   3 -10 101.846 13.5832   2
   4  -3 -10 87.8720 20.2301   1
   5   3 -10 544.876 20.8234   6
  -5   3  10 594.722 26.8582   2
   5  -3  10 584.610 22.6313   4
   5  -3  10 557.125 21.5033   6
   5  -3  10 580.452 56.5525   1
   5   3 -10 608.890 22.4927   3
   5   3 -10 629.331 22.8660   8
   5   3 -10 574.053 22.6749   5
   5  -3 -10 595.110 23.2597   5
   5   3  10 623.019 21.9503   6
  -5   3 -10 588.984 30.0707   2
   5  -3 -10 613.706 23.3335   6
   5  -3 -10 585.127 24.6869   4
   5  -3 -10 589.147 22.6831   8
   5  -3 -10 575.367 25.5125   7
   5   3  10 607.395 46.3473   1
   6  -3  10 60.0861 9.42747   4
   6  -3  10 47.9876 7.71452   6
   6   3 -10 56.5769 10.2427   7
   6   3 -10 54.2742 7.08745   6
   6  -3  10 49.8367 24.9372   1
   6   3 -10 51.7076 8.58602   8
   6   3 -10 60.2271 8.56089   5
   6   3 -10 55.0833 8.61198   3
   6  -3 -10 68.9305 10.0551   4
   6  -3 -10 44.0589 9.00165   7
  -6   3 -10 50.2771 11.1104   2
   6  -3 -10 61.0829 8.38238   6
   6  -3 -10 68.0628 10.2305   5
   6   3  10 64.8481 7.74291   6
   6  -3 -10 56.5917 9.18399   8
   7   3 -10 435.837 18.2314   8
   7   3 -10 475.138 18.8446   5
   7  -3  10 464.563 18.9952   4
   7  -3  10 438.584 17.3592   6
   7   3 -10 456.942 18.3708   3
   7   3  10 450.918 17.6504   6
   7  -3 -10 442.297 19.7931   5
   7  -3 -10 460.885 20.4392   4
   7  -3 -10 470.361 22.0517   7
   7  -3 -10 462.042 19.0178   6
   8   3 -10 8.40935 4.18579   8
   8  -3  10 15.3781 3.35749   6
   8   3 -10 8.88159 3.72173   3
   8  -3 -10 11.8854 5.10842   7
   8  -3 -10 13.2803 5.03015   4
   8  -3 -10 9.06875 4.22832   6
   8  -3 -10 10.3958 4.37008   5
   9  -3 -10 71.8615 6.98115   4
   0  -4  10 82.5091 29.4953   1
   0   4  10 66.2061 22.0458   1
   0   4  10 60.2059 8.84885   2
   0   4 -10 64.0568 8.98377   2
  -1   4  10 724.511 59.1616   1
   1   4 -10 735.418 28.1931   2
  -1   4  10 733.040 30.1321   2
   1  -4  10 790.388 63.6586   1
   1   4  10 767.259 30.3571   2
  -1   4 -10 750.263 30.6003   2
   1   4  10 730.663 60.3385   1
  -2   4  10 18.1090 6.49954   2
   2   4 -10 19.5264 5.15128   8
   2  -4  10 0.39539 20.0921   1
   2  -4 -10 27.6549 5.81237   8
  -2   4 -10 14.2463 5.69249   2
   2   4  10 22.4271 6.93921   2
   2   4  10 24.0568 17.1990   1
   2  -4 -10 23.2014 4.22738   9
   3   4 -10 324.447 14.6836   8
   3   4 -10 310.641 14.3308   3
   3   4 -10 340.304 15.4327   5
   3  -4  10 303.392 49.5148   1
   3  -4 -10 353.431 15.8237   8
   3   4  10 377.713 39.5680   1
  -3   4 -10 356.248 21.3626   2
   3  -4 -10 328.301 16.9873   4
   3  -4 -10 332.774 13.8387   9
   3   4  10 306.917 18.9975   2
   3  -4 -10 331.757 18.5696   7
   3  -4 -10 316.512 14.9731   5
   4   4 -10 170.649 13.6645   3
   4   4 -10 216.577 13.6700   8
   4  -4  10 205.173 13.0795   4
  -4   4  10 183.764 15.5043   2
   4  -4  10 262.373 49.3499   1
   4   4 -10 195.112 19.1730   7
   4  -4  10 211.894 12.6761   6
   4   4 -10 199.900 12.3791   5
   4  -4 -10 199.145 12.5297   5
   4  -4 -10 197.813 12.7833   8
   4  -4 -10 189.435 15.3180   7
   4  -4 -10 204.845 14.9004   4
  -4   4 -10 185.601 16.9719   2
   4   4  10 160.034 31.6690   1
   4  -4 -10 201.645 10.1752   9
   4  -4 -10 185.395 12.4878   6
   4   4  10 231.264 14.5861   6
   4  -4 -10 155.116 35.2583   1
   5  -4  10 698.252 63.9776   1
   5  -4  10 630.377 23.6899   4
   5   4 -10 639.654 23.8332   8
   5   4 -10 642.021 23.6826   3
  -5   4  10 624.397 29.2905   2
   5  -4  10 607.978 22.7490   6
   5   4 -10 628.484 23.8882   5
   5  -4 -10 656.400 24.7162   6
   5  -4 -10 631.516 26.2705   4
   5   4  10 639.333 22.9704   6
   5  -4 -10 568.938 19.1885   9
   5  -4 -10 621.287 24.4638   5
   5   4  10 650.357 48.4793   1
  -5   4 -10 597.352 32.0192   2
   5  -4 -10 587.563 23.9559   8
   5  -4 -10 631.100 26.8231   7
   6  -4  10 158.763 11.8592   4
   6  -4  10 153.320 10.3566   6
   6  -4  10 129.871 29.3931   1
   6   4 -10 158.141 11.3802   8
   6   4 -10 171.195 11.3099   3
   6   4 -10 171.303 12.4718   5
   6  -4 -10 157.226 12.2968   6
   6  -4 -10 166.868 13.1821   5
   6  -4 -10 165.786 15.3310   7
   6  -4 -10 159.831 14.3222   4
  -6   4 -10 143.476 17.8391   2
   6   4  10 150.768 10.3327   6
   7   4 -10 319.801 14.3382   3
   7   4 -10 297.135 14.5439   5
   7   4 -10 319.699 14.6339   8
   7  -4  10 283.013 16.9978   6
   7  -4  10 311.165 14.6154   4
   7  -4 -10 298.567 15.4157   5
   7  -4 -10 325.896 15.4631   6
   7  -4 -10 322.994 17.1231   7
   7  -4 -10 314.269 16.4249   4
   8   4 -10 387.609 14.1014   3
   8  -4  10 362.128 12.9603   6
   8   4 -10 348.607 13.3250   8
   8  -4 -10 393.584 14.5241   6
   8  -4 -10 416.175 15.7560   4
   8  -4 -10 389.734 15.8280   7
   0  -5  10 980.687 86.3064   1
   0  -5 -10 1067.14 34.7599   9
   0   5 -10 1116.99 41.5670   2
   0   5  10 1158.17 42.4701   2
   0   5  10 1137.10 76.4246   1
   1   5 -10 22.8178 7.72802   3
  -1   5  10 27.5788 8.41286   2
   1  -5  10 49.1524 26.4573   1
  -1   5  10 -26.572 25.2483   1
   1  -5  10 17.6741 5.12881   9
  -1  -5 -10 27.2393 10.2804   9
   1   5  10 4.40695 15.7929   1
  -1   5 -10 22.2512 8.23107   2
   1  -5 -10 22.1488 4.76746   9
   1   5  10 31.2700 8.54918   2
  -2   5  10 30.6466 8.07384   2
   2  -5  10 24.4205 24.8478   1
   2   5 -10 28.0718 6.07236   3
   2  -5  10 19.8172 4.88778   9
   2   5  10 21.1268 7.54623   2
   2   5  10 33.7229 20.2791   1
  -2   5 -10 30.5892 10.4883   2
   2  -5 -10 16.2655 4.27140   9
   3   5 -10 230.648 12.4129   8
   3  -5  10 221.443 44.6312   1
  -3   5  10 219.897 17.2922   2
   3  -5 -10 208.782 13.1155   5
   3   5  10 257.955 42.9939   1
   3   5  10 152.641 23.0046   2
  -3   5 -10 213.468 18.3405   2
   3  -5 -10 189.140 14.4783   4
   3  -5 -10 246.883 16.2176   7
   3  -5 -10 216.620 11.4134   9
  -4   5  10 57.6004 11.8812   2
   4   5 -10 50.1089 8.35530   8
   4  -5  10 65.7447 8.94228   6
   4   5 -10 62.0554 8.66429   3
   4   5 -10 62.2423 7.81571   5
   4  -5  10 115.093 39.0797   1
   4  -5 -10 55.2486 7.21615   9
   4  -5 -10 55.4115 10.0023   7
   4   5  10 61.8832 23.3345   1
   4  -5 -10 51.4101 9.03788   4
  -4   5 -10 69.4707 13.4731   2
   5   5 -10 281.295 15.5521   5
   5   5 -10 302.574 15.3321   3
   5   5 -10 295.135 15.0708   8
   5  -5  10 302.684 15.6336   4
   5  -5  10 267.541 14.5370   6
  -5   5  10 254.299 20.5679   2
   5  -5 -10 287.665 12.0090   9
  -5   5 -10 300.028 23.3119   2
   5  -5 -10 320.343 18.5339   7
   5  -5 -10 322.940 16.9875   6
   5  -5 -10 304.407 17.7432   4
   5  -5 -10 312.837 16.9637   5
   6  -5  10 755.244 60.8901   1
   6   5 -10 847.192 28.9852   5
   6   5 -10 884.663 29.8596   3
   6   5 -10 892.545 30.1825   8
   6  -5  10 868.087 29.1711   4
   6  -5  10 860.570 28.4951   6
   6  -5 -10 852.342 31.6870   7
   6  -5 -10 881.874 31.0345   6
   6  -5 -10 903.721 31.9012   4
   6  -5 -10 864.255 30.4229   5
  -6   5 -10 759.215 40.0562   2
   7   5 -10 66.5554 7.67591   8
   7   5 -10 86.8766 8.79539   3
   7  -5  10 75.9596 7.25348   6
   7  -5 -10 92.8862 11.7024   6
   8   5 -10 87.8625 7.62224   3
   8  -5 -10 77.7843 6.65873   6
   8  -5 -10 97.4064 9.88800   4
   0  -6 -10 305.989 14.6941   9
   0   6 -10 278.389 20.3520   2
   0   6  10 266.815 52.4881   1
   0   6  10 294.557 20.8577   2
  -1  -6 -10 761.884 27.4162   9
   1   6 -10 688.993 32.8737   2
   1  -6  10 747.580 26.5201   9
   1   6 -10 721.092 25.4407   3
  -1   6  10 757.859 34.6960   2
   1  -6  10 755.527 100.506   1
  -1   6 -10 774.047 35.3307   2
   1  -6 -10 743.008 26.1930   9
   1   6  10 746.610 34.3925   2
   1   6  10 733.800 68.5751   1
   2   6 -10 242.231 13.2259   8
  -2   6  10 215.617 19.1280   2
  -2  -6 -10 231.380 17.2822   9
   2   6 -10 225.487 12.4288   3
   2  -6  10 257.358 58.5167   1
   2  -6  10 243.457 13.2302   9
   2  -6 -10 234.322 14.0784   5
   2  -6 -10 229.092 15.6481   4
   2   6  10 231.404 19.9061   2
  -2   6 -10 238.666 20.0566   2
   2   6  10 203.281 41.8847   1
   3   6 -10 866.052 29.9201   8
   3   6 -10 811.763 29.0306   3
   3  -6  10 833.747 85.7284   1
  -3   6  10 869.983 39.3044   2
   3   6  10 882.784 72.5707   1
   3  -6 -10 811.289 30.8225   4
   3  -6 -10 894.357 30.1790   5
   3  -6 -10 875.832 28.9963   9
  -3   6 -10 855.053 40.0380   2
   4   6 -10 14.2197 5.27977   3
  -4   6  10 15.6933 9.07351   2
   4   6 -10 7.53118 5.95099   5
   4   6 -10 20.7484 5.88476   8
   4  -6  10 1.43538 26.0180   1
   4  -6 -10 16.8535 6.38408   5
   4  -6 -10 13.7984 7.36733   7
   4  -6 -10 14.4209 4.46299   9
  -4   6 -10 21.2492 10.0173   2
   4   6  10 3.32901 18.2754   1
   4  -6 -10 22.0037 7.29487   4
   5   6 -10 62.1161 8.72268   8
   5   6 -10 43.7270 6.44378   3
   5  -6  10 72.6460 34.5798   1
   5  -6  10 49.8832 7.43399   6
   5   6 -10 57.5247 7.63535   5
  -5   6  10 67.4967 14.7633   2
   5  -6 -10 48.1116 6.56815   9
  -5   6 -10 39.7400 11.5159   2
   5   6  10 49.7885 20.4666   1
   5  -6 -10 64.4568 9.69819   7
   5  -6 -10 47.8301 8.74989   6
   5   6  10 44.0404 7.33022   3
   5  -6 -10 60.1795 9.49818   4
   5  -6 -10 69.2872 10.4907   5
   6   6 -10 169.260 11.2625   8
   6  -6  10 174.911 10.7833   6
   6   6 -10 172.525 10.5469   3
   6  -6 -10 165.423 12.3456   6
   6  -6 -10 169.838 13.2372   7
   7   6 -10 33.3503 4.89212   8
   7   6 -10 24.6520 4.11012   3
   7  -6 -10 31.2148 5.17069   6
   7  -6 -10 19.0352 4.70004   7
   8  -6 -10 15.0771 3.79898   6
   0  -7  10 470.721 21.4212   9
   0   7  10 503.078 29.4108   2
   0   7 -10 463.673 28.8455   2
   0  -7 -10 493.738 20.6443   9
  -1  -7 -10 598.761 24.4881   9
   1  -7  10 622.661 23.7139   9
   1  -7  10 634.171 111.149   1
  -1   7  10 609.372 32.9459   2
   1   7 -10 620.891 22.7579   3
   1   7  10 612.663 33.3399   2
   1  -7 -10 603.764 23.5767   9
   1   7  10 707.615 75.9286   1
  -1   7 -10 623.929 33.4108   2
   2   7 -10 157.520 11.3367   3
  -2   7  10 175.173 18.9523   2
   2  -7  10 159.621 11.9082   9
   2  -7  10 152.406 54.3651   1
  -2  -7 -10 172.252 16.3724   9
   2   7 -10 183.067 11.8547   8
   2   7  10 172.796 21.2766   2
   2  -7 -10 140.258 15.7446   4
   2  -7 -10 164.212 11.5095   9
   2   7  10 190.005 46.7339   1
  -2   7 -10 168.710 19.1533   2
   3   7 -10 83.2259 10.0759   5
   3   7 -10 87.0603 9.87261   8
   3  -7  10 99.0733 49.7331   1
  -3   7  10 79.4874 13.4659   2
   3   7 -10 93.9768 9.74649   3
   3  -7 -10 76.3212 10.4034   4
   3   7  10 89.9598 10.7775   3
   3   7  10 119.517 36.4781   1
  -3   7 -10 67.6917 13.0794   2
   3  -7 -10 94.0562 9.35979   9
   4   7 -10 18.0104 6.07265   3
   4   7 -10 22.0369 5.99133   8
   4   7 -10 7.40331 5.89546   5
  -4   7  10 -4.3474 9.65489   2
   4  -7  10 30.3792 34.0112   1
   4   7  10 3.13349 6.05995   8
  -4   7 -10 5.90050 9.82117   2
   4  -7 -10 2.00265 7.17210   4
   4   7  10 11.3086 6.35254   3
   4  -7 -10 20.2092 26.6396   1
   4  -7 -10 9.32990 4.17281   9
   4   7  10 21.4502 23.8916   1
   4  -7 -10 18.4451 6.49052   6
   4  -7 -10 14.6966 8.04131   7
   5   7 -10 166.300 11.0235   8
   5   7 -10 156.716 11.2955   5
   5  -7  10 154.625 46.1513   1
   5   7 -10 157.169 10.7061   3
   5  -7 -10 136.701 8.27689   9
   5  -7 -10 162.959 11.9687   6
   5   7  10 154.958 12.9750   3
   5  -7 -10 136.942 12.3671   4
   5  -7 -10 137.629 13.3386   7
   6   7 -10 18.6951 4.29730   3
   6   7 -10 21.0411 4.59004   8
   6  -7 -10 18.6483 5.92133   6
   6  -7 -10 21.0364 5.52996   7
   6  -7 -10 26.3957 5.93340   4
   7   7 -10 48.4919 4.99659   8
   7   7 -10 46.6060 4.71432   3
   7  -7 -10 42.7550 6.30028   4
   7  -7 -10 45.4480 5.74637   6
   0   8 -10 20.8421 6.04034   3
   0  -8 -10 20.9533 6.30685   9
   0   8  10 23.4194 60.6536   1
   0  -8  10 10.1418 6.82601   9
   0   8  10 15.7762 11.0010   2
  -1  -8 -10 415.226 19.4610   9
   1   8 -10 421.691 18.1439   3
   1  -8  10 438.225 19.4667   9
  -1   8  10 391.853 29.0396   2
   1   8  10 532.774 92.7843   1
   1   8  10 401.291 31.8293   2
   1  -8 -10 460.673 19.2523   9
  -1   8 -10 375.850 29.5672   2
  -2   8  10 103.591 16.4181   2
   2  -8  10 -0.0948 67.5614   1
   2   8 -10 134.696 12.0470   3
   2   8 -10 133.147 10.9359   8
   2   8  10 84.8901 39.4188   1
   2  -8 -10 128.196 11.0928   9
   3   8 -10 200.857 11.9652   5
   3   8 -10 183.425 12.2184   8
  -3   8  10 186.633 23.0171   2
   3   8 -10 186.717 12.0990   3
   3  -8  10 203.001 76.2754   1
   3   8  10 208.886 12.8268   3
   3  -8 -10 194.397 11.9693   9
  -3   8 -10 150.129 26.4283   2
   3   8  10 142.098 44.0038   1
   4   8 -10 191.180 11.5845   8
   4   8 -10 183.809 11.3884   3
   4   8 -10 156.376 11.2448   5
   4   8  10 147.600 36.8910   1
   4  -8 -10 131.272 39.4033   1
   4  -8 -10 177.659 9.93270   9
   4  -8 -10 163.463 14.5155   4
   4  -8 -10 161.411 12.2360   6
   5   8 -10 53.2064 7.37472   8
   5   8 -10 61.3249 8.07738   3
   5   8  10 35.9747 5.90873   3
   5  -8 -10 39.1002 7.11127   4
   5  -8 -10 42.5541 5.41717   9
   5  -8 -10 48.0091 7.15638   6
   6   8 -10 19.3981 3.45828   3
   6  -8 -10 20.4236 4.70577   6
   7   8 -10 26.4575 4.31014   3
   7  -8 -10 32.3435 4.55194   6
   0   9  10 345.201 32.6876   2
   0   9 -10 402.692 17.1018   3
   0  -9 -10 427.219 18.4663   9
   1   9 -10 274.021 14.2410   8
  -1   9  10 252.875 28.3138   2
  -1  -9 -10 266.798 15.9636   9
   1   9 -10 293.010 14.2540   3
   1  -9 -10 282.557 14.8990   9
  -1   9 -10 293.987 14.1889   3
   1   9  10 26.1142 76.1033   1
   2   9 -10 21.1110 5.25485   3
  -2  -9 -10 34.0579 8.66803   9
   2   9 -10 20.3830 5.66958   8
   2   9  10 30.4499 44.5245   1
   3   9 -10 208.747 11.5739   8
   3   9 -10 153.710 17.5590   5
   3   9 -10 194.323 11.4219   3
   3   9  10 183.253 11.4360   3
   4   9 -10 66.3465 7.08341   3
   4  -9 -10 86.4253 11.0936   6
   4   9  10 80.7416 8.28631   3
   4  -9 -10 66.9549 6.41028   9
   5   9 -10 41.7671 5.40740   3
   5   9 -10 50.0787 5.86766   8
   5  -9 -10 45.6562 6.60392   6
   6   9 -10 171.746 7.39243   8
   6   9 -10 152.674 6.53273   3
   6  -9 -10 134.850 6.93407   6
   0 -10 -10 34.6194 6.51189   9
   0  10 -10 48.9001 6.78970   3
   0  10 -10 52.4114 7.43767   8
   1  10 -10 153.309 9.92846   3
   1  10 -10 177.016 10.1514   8
  -1 -10 -10 139.939 11.6838   9
  -1  10 -10 153.284 10.8483   3
   1 -10 -10 155.824 10.2719   9
  -1  10 -10 142.897 9.93221   8
  -2 -10 -10 24.5399 11.2261   9
   2  10 -10 38.6551 5.28966   5
   2  10 -10 42.5991 5.81515   3
   2  10 -10 54.6659 7.33231   8
   2  10  10 42.0095 5.89831   3
   3  10 -10 193.951 9.96301   3
   3  10 -10 190.613 10.0533   8
   3  10  10 194.447 9.96114   3
   3  10  10 173.489 10.4264   8
   3 -10 -10 197.995 10.5520   6
   3 -10 -10 199.788 9.54544   9
   4  10 -10 212.820 9.49604   8
   4  10 -10 239.255 9.35176   3
   4 -10 -10 200.168 8.36275   9
   4 -10 -10 210.841 9.94248   6
   5  10 -10 8.85381 3.62368   3
   5 -10 -10 11.0562 3.80241   6
   0 -11 -10 208.157 9.91317   9
   0  11 -10 186.814 11.1544   8
   1  11 -10 0.81751 3.10209   8
   1  11 -10 8.95411 4.25074   3
  -1 -11 -10 -0.4942 5.17930   9
   1  11 -10 -0.5054 4.00544   5
   1  11  10 -0.0770 3.73601   3
   1 -11 -10 1.54317 3.18150   9
   2  11 -10 85.0903 5.85468   3
   2  11 -10 86.3578 5.96832   8
   2 -11 -10 78.8817 5.83306   9
   2  11  10 75.4605 5.75758   8
   2 -11 -10 71.4982 7.79095   6
   2  11  10 67.7810 5.71587   3
   3  11 -10 50.8058 7.48895   3
   3  11 -10 49.2875 4.48898   8
   3 -11 -10 37.7794 5.23716   6
   3 -11 -10 35.7270 3.92572   9
   0   0  11 -1.1153 13.1762   1
   0   0 -11 2.75801 3.34964   2
   1   0  11 488.172 40.3736   1
  -1   0 -11 520.050 24.7611   2
   1   0 -11 517.491 18.8688   2
   1   0 -11 455.122 39.1545   1
   2   0  11 385.547 38.1719   1
  -2   0 -11 367.406 17.7027   2
   2   0 -11 393.238 32.4105   1
  -3   0 -11 638.209 26.5815   2
   3   0  11 692.743 51.6627   1
  -4   0 -11 581.548 26.0889   2
   4   0 -11 588.939 21.3849   5
   4   0  11 570.468 20.4190   6
   4   0  11 605.171 49.1131   1
  -4   0  11 571.563 20.8371   2
   4   0  11 576.466 21.3144   4
   4   0 -11 564.766 23.8294   7
   4   0 -11 576.795 21.0359   8
   4   0 -11 584.631 20.7615   3
   5   0 -11 81.3646 9.53331   6
   5   0 -11 75.4000 9.26012   4
   5   0  11 93.1945 25.1963   1
   5   0  11 84.9660 8.74265   4
   5   0 -11 101.747 15.1976   5
   5   0  11 75.8581 7.60597   6
   5   0 -11 95.2183 11.3023   3
  -5   0 -11 69.5327 10.4955   2
   6   0  11 660.974 23.3761   6
   6   0 -11 642.581 23.7935   6
   6   0 -11 656.970 27.8246   7
  -6   0 -11 631.961 30.5065   2
   6   0  11 650.348 41.0220   1
   6   0 -11 643.890 24.7393   5
   6   0 -11 621.232 25.2399   4
   6   0 -11 651.217 23.8299   3
   6   0  11 656.070 24.6549   4
   6   0  11 570.844 46.4439   1
   6   0 -11 641.055 24.2086   8
   7   0 -11 -2.1977 4.98300   5
   7   0  11 6.06622 3.95202   6
   7   0 -11 4.78445 4.93786   6
   7   0 -11 9.66347 7.41498   7
   7   0  11 4.90944 4.83308   4
   7   0 -11 11.2461 6.11777   4
   7   0 -11 4.98702 4.31413   3
   7   0 -11 7.30283 4.69929   8
   8   0 -11 178.963 9.55483   6
   8   0 -11 174.319 11.4403   4
   8   0 -11 173.802 11.5560   5
   8   0  11 177.661 9.24407   6
   8   0 -11 179.995 9.89166   8
   8   0 -11 180.582 12.8240   7
   0   1 -11 1496.25 46.0295   2
   0  -1 -11 1466.70 45.9096   2
   0   1  11 1429.36 71.7751   1
   0  -1  11 1464.33 74.3389   1
   1  -1  11 924.507 57.6503   1
   1   1 -11 933.530 30.7395   2
   1   1 -11 962.239 59.2238   1
  -1  -1 -11 977.033 33.1603   2
   1   1  11 944.071 56.0259   1
  -1   1 -11 984.280 33.3797   2
  -2  -1 -11 1171.50 39.7968   2
   2  -1  11 1189.97 68.9460   1
  -2   1  11 1151.12 38.2871   2
  -2   1 -11 1170.23 40.2909   2
   2   1  11 1247.76 67.1966   1
   2  -1 -11 1201.78 62.1659   1
  -3   1  11 769.235 27.5670   2
   3  -1  11 815.865 57.8400   1
  -3  -1 -11 785.734 30.2752   2
   3  -1 -11 774.168 41.8897   1
   3   1  11 845.749 56.0206   1
   3   1  11 765.185 29.6788   2
  -3   1 -11 765.498 30.5798   2
   4  -1  11 179.176 11.2224   4
   4   1 -11 154.210 14.3769   7
   4  -1  11 179.457 21.9239   2
   4   1 -11 180.460 10.8894   5
  -4   1  11 187.342 11.2066   2
   4   1 -11 183.590 10.4456   3
   4  -1  11 213.217 38.3505   1
   4   1 -11 184.259 13.1667   4
   4   1 -11 188.372 10.6594   8
  -4  -1 -11 176.219 19.3551   2
   4  -1  11 194.049 10.4629   6
   4  -1 -11 157.283 14.0829   7
   4  -1 -11 187.346 11.0288   5
   4  -1 -11 188.595 12.0177   6
  -4   1 -11 190.277 21.2356   2
   4   1  11 163.185 9.81907   6
   4  -1 -11 174.228 12.8472   4
   4   1  11 166.420 30.1822   1
   4   1  11 181.680 11.0057   4
   4  -1 -11 180.971 10.2643   8
   4  -1 -11 181.085 10.7226   3
   5   1 -11 149.614 13.2666   4
   5   1 -11 167.216 11.2300   6
   5   1 -11 172.551 13.1658   5
   5  -1  11 134.772 29.4265   1
   5  -1  11 185.805 11.7327   4
  -5  -1 -11 170.794 14.6531   2
   5   1 -11 186.903 11.1108   3
   5   1 -11 170.315 11.1634   8
  -5   1  11 144.093 10.6607   2
   5  -1  11 168.650 10.2477   6
   5  -1 -11 154.981 11.7562   5
   5   1  11 170.701 30.6559   1
   5  -1 -11 162.986 10.3203   3
   5   1  11 188.210 11.4859   4
   5  -1 -11 165.265 17.6867   4
   5  -1 -11 163.236 15.3618   7
   5  -1 -11 168.353 11.9429   6
   5  -1 -11 166.636 11.2053   8
  -5   1 -11 184.358 15.5675   2
   6   1 -11 324.487 16.2293   5
   6  -1  11 283.015 31.0649   1
   6  -1  11 294.752 13.9300   6
   6   1 -11 304.311 17.0191   4
   6   1 -11 290.668 14.6028   3
   6   1 -11 304.160 18.8614   7
   6   1 -11 322.412 15.1738   8
   6  -1  11 329.191 15.9505   4
   6   1 -11 300.167 14.7979   6
   6  -1  11 257.957 40.4075   1
  -6  -1 -11 310.434 20.4517   2
   6  -1 -11 305.859 16.8205   4
   6   1  11 296.352 30.8396   1
   6  -1 -11 305.688 15.2829   8
   6  -1 -11 312.424 19.4052   7
   6  -1 -11 299.798 14.9380   3
   6  -1 -11 316.110 16.0100   5
   6  -1 -11 282.369 15.0885   6
  -6   1 -11 311.621 21.4255   2
   6   1  11 308.168 14.2606   6
   6   1  11 305.156 25.0888   1
   6   1  11 313.648 15.7839   4
   7   1 -11 8.25914 6.14312   4
   7  -1  11 11.5705 4.28302   6
   7   1 -11 2.09308 3.61078   3
   7  -1  11 7.05064 5.10793   4
   7   1 -11 5.13978 4.94775   5
   7   1 -11 11.9355 7.22044   7
   7   1 -11 10.6642 4.93433   6
   7  -1 -11 6.49444 4.92505   6
   7  -1 -11 8.78696 5.07102   5
   7  -1 -11 10.9518 4.88834   8
   7  -1 -11 14.9022 7.76817   7
   7  -1 -11 5.75932 5.97328   4
   7  -1 -11 5.51379 4.27574   3
   7   1  11 14.4141 4.05928   6
   8   1 -11 55.2091 8.77101   5
   8  -1  11 57.5112 5.80710   6
   8   1 -11 54.6402 7.40356   7
   8   1 -11 51.0293 6.29614   3
   8   1 -11 48.6244 6.19767   6
   8   1 -11 49.1594 6.64348   8
   8  -1 -11 54.5458 6.99130   6
   8  -1 -11 64.9680 7.55129   8
   8   1  11 46.6837 5.71102   6
   8  -1 -11 64.8481 7.51913   5
   8  -1 -11 53.1453 8.47292   4
   8  -1 -11 46.4517 7.67485   7
   9  -1 -11 88.6899 10.3989   7
   9  -1 -11 83.1463 5.74762   4
   0  -2  11 -12.468 14.8376   1
   0   2 -11 2.37627 4.07699   2
   0   2  11 2.67540 4.82253   2
   0   2  11 0.65572 13.0516   1
  -1   2  11 1881.87 58.9007   2
  -1  -2 -11 1925.29 59.3642   2
  -1   2  11 1809.06 89.3087   1
   1  -2  11 2003.96 95.2775   1
   1   2 -11 1929.98 56.8748   2
   1   2  11 1937.75 59.7955   2
   1   2  11 1902.70 88.3725   1
  -1   2 -11 1870.14 59.4175   2
  -2  -2 -11 1263.11 41.9076   2
  -2   2  11 1208.02 40.7067   2
   2  -2  11 1158.40 71.6411   1
   2   2  11 1175.30 41.6324   2
  -2   2 -11 1266.54 42.6139   2
   2  -2 -11 1146.60 69.2876   1
  -3   2  11 294.310 15.4502   2
   3   2 -11 276.957 13.0553   8
   3   2 -11 279.260 13.6736   5
   3  -2  11 294.120 44.8880   1
  -3  -2 -11 305.659 16.9028   2
   3  -2 -11 323.605 18.1827   3
   3   2  11 305.171 16.9743   2
  -3   2 -11 294.126 17.4363   2
   3   2  11 357.168 44.7812   1
   3  -2 -11 293.739 31.8559   1
   3  -2 -11 298.189 15.6730   4
   3  -2 -11 295.280 22.4102   7
   3  -2 -11 275.253 12.7130   8
  -4  -2 -11 449.537 22.8331   2
   4  -2  11 472.890 18.5923   4
   4  -2  11 432.356 17.7166   6
   4   2 -11 468.280 21.0419   7
   4  -2  11 455.241 47.6680   1
  -4   2  11 459.542 20.5429   2
   4   2 -11 437.660 18.0654   5
   4   2 -11 439.111 17.8878   8
   4   2 -11 471.529 17.9214   3
  -4   2 -11 459.585 23.8578   2
   4   2  11 465.410 44.1361   1
   4  -2 -11 437.896 20.8922   7
   4  -2 -11 444.165 18.7123   6
   4  -2 -11 477.962 20.4552   4
   4  -2 -11 451.346 16.0474   9
   4  -2 -11 439.950 18.2400   5
   4  -2 -11 483.880 18.2889   8
   4   2  11 478.681 17.5261   6
   4  -2 -11 442.302 17.4122   3
   5   2 -11 476.754 19.3268   8
   5   2 -11 484.842 20.0229   5
   5  -2  11 478.487 19.6514   4
   5   2 -11 442.893 20.7996   4
   5   2 -11 460.295 18.6018   6
   5   2 -11 437.594 31.6676   7
  -5   2  11 489.475 21.6899   2
   5  -2  11 456.937 49.2208   1
   5   2 -11 495.191 19.3418   3
  -5  -2 -11 482.701 25.1016   2
   5  -2 -11 478.853 19.7415   6
   5   2  11 470.702 18.3469   6
  -5   2 -11 503.329 26.4232   2
   5  -2 -11 460.584 18.6764   3
   5  -2 -11 474.603 19.1940   8
   5  -2 -11 467.312 22.3687   7
   5   2  11 467.990 42.1566   1
   5  -2 -11 478.223 19.9491   5
   5  -2 -11 467.864 21.4077   4
   6   2 -11 38.9498 7.19993   5
   6   2 -11 46.9782 6.93385   8
   6   2 -11 32.6121 5.75288   3
   6  -2  11 30.9466 5.22126   6
   6   2 -11 37.1653 8.12511   4
   6   2 -11 51.0463 7.04466   6
   6  -2 -11 46.8220 7.79246   6
   6  -2 -11 36.6291 8.03726   4
   6  -2 -11 37.5706 6.63603   8
   6  -2 -11 45.4404 9.61830   7
  -6   2 -11 32.4956 9.23559   2
   6   2  11 32.1756 5.35164   6
   6  -2 -11 33.9969 6.97671   5
   6  -2 -11 28.2309 5.70112   3
   7   2 -11 20.3538 5.08071   6
   7   2 -11 22.1946 5.41066   8
   7   2 -11 23.9876 6.82406   4
   7   2 -11 19.6844 7.66879   7
   7   2 -11 21.6189 6.35902   5
   7  -2  11 22.6492 4.50068   6
   7   2 -11 18.1165 5.08427   3
   7  -2  11 22.4471 5.24375   4
   7  -2 -11 32.6548 5.91136   8
   7   2  11 29.4592 5.29415   6
   7  -2 -11 24.3606 6.45911   5
   7  -2 -11 25.5357 7.13822   4
   7  -2 -11 16.8580 5.40756   6
   7  -2 -11 14.2462 7.28714   7
   8   2 -11 90.9203 8.81366   5
   8  -2  11 101.412 6.59180   6
   8   2 -11 98.6363 7.60007   8
   8   2 -11 94.2063 7.37598   3
   8   2 -11 101.226 11.5849   7
   8  -2 -11 86.5825 10.2600   7
   8  -2 -11 95.9259 9.38102   5
   8  -2 -11 102.735 9.63847   4
   8  -2 -11 89.7812 7.83040   6
   8   2  11 92.5415 6.77906   6
   9  -2 -11 103.357 7.72614   4
   0  -3  11 857.470 63.4193   1
   0   3  11 910.244 59.8419   1
   0   3  11 951.691 34.5521   2
   1   3 -11 1253.12 41.6256   2
   1  -3  11 1382.83 81.1591   1
  -1   3  11 1291.70 44.3822   2
  -1   3  11 1267.16 76.5357   1
   1   3  11 1239.94 72.2090   1
   1   3  11 1328.33 44.8952   2
  -1   3 -11 1334.71 44.7470   2
   2  -3  11 404.413 55.5236   1
  -2   3  11 344.762 18.0459   2
   2   3  11 375.571 48.0238   1
   2   3  11 348.931 18.7497   2
  -2   3 -11 348.738 19.1130   2
   3  -3  11 252.747 44.4899   1
  -3  -3 -11 202.596 14.4570   2
   3   3 -11 176.858 15.6992   5
   3   3 -11 189.064 13.0673   3
   3   3 -11 190.375 10.6080   8
  -3   3  11 167.753 13.1032   2
   3   3  11 188.718 14.4885   2
   3  -3 -11 155.570 34.3823   1
   3  -3 -11 196.000 14.1511   7
  -3   3 -11 196.941 15.1492   2
   3  -3 -11 191.310 9.69615   9
   3  -3 -11 176.194 13.2902   4
   3  -3 -11 190.528 10.6518   8
   3  -3 -11 185.750 11.8963   5
   3   3  11 229.765 38.0659   1
  -4   3  11 284.517 17.1371   2
   4  -3  11 257.358 13.8194   4
   4   3 -11 244.760 13.6264   5
   4   3 -11 246.430 13.4032   8
   4  -3  11 254.425 14.0256   6
   4   3 -11 283.084 17.7196   7
   4   3 -11 250.943 13.2367   3
   4  -3 -11 286.627 14.7080   6
   4  -3 -11 264.561 28.3428   1
   4  -3 -11 283.683 13.8580   8
   4   3  11 353.516 47.1844   1
   4  -3 -11 285.245 16.2555   4
  -4   3 -11 294.161 19.5758   2
   4  -3 -11 257.306 11.4686   9
   4  -3 -11 299.577 16.5941   7
   4  -3 -11 299.305 14.3581   5
   4   3  11 277.078 12.7118   6
   5  -3  11 602.139 22.3248   6
   5  -3  11 616.235 23.2333   4
  -5   3  11 619.966 27.6671   2
   5   3 -11 589.459 23.4931   5
   5  -3  11 696.551 62.3087   1
   5   3 -11 580.146 26.1537   7
   5   3 -11 593.627 22.7932   3
   5   3 -11 599.141 23.0640   8
   5  -3 -11 615.872 23.2821   8
   5  -3 -11 626.067 25.2521   4
  -5   3 -11 627.411 31.4645   2
   5  -3 -11 609.498 23.7005   5
   5  -3 -11 620.470 23.6839   6
   5  -3 -11 593.754 26.7079   7
   5   3  11 631.485 22.3110   6
   5   3  11 666.601 50.0882   1
   6   3 -11 268.805 15.1148   3
   6  -3  11 180.852 32.8963   1
   6   3 -11 260.517 15.4601   8
   6  -3 -11 252.043 15.8076   5
   6  -3 -11 304.917 24.7528   7
   6   3  11 246.797 13.5721   6
   6  -3 -11 262.638 15.5876   8
   6  -3 -11 246.149 16.7815   4
   6  -3 -11 243.216 15.3763   6
  -6   3 -11 212.697 19.8550   2
   7   3 -11 233.865 13.5044   5
   7  -3  11 239.127 11.6452   6
   7   3 -11 229.911 20.8988   7
   7   3 -11 243.711 12.8944   8
   7  -3  11 264.120 13.5472   4
   7   3 -11 256.253 13.0037   3
   7  -3 -11 251.434 13.5660   6
   7  -3 -11 248.615 14.4372   5
   7  -3 -11 270.831 15.5719   4
   7   3  11 256.238 12.2484   6
   7  -3 -11 253.909 16.4524   7
   8   3 -11 59.9295 6.11022   3
   8  -3  11 46.3606 5.77498   6
   8   3 -11 51.3899 7.31158   8
   8  -3 -11 66.8549 7.63336   5
   8  -3 -11 54.7388 8.48851   4
   8  -3 -11 60.4283 9.18595   7
   8  -3 -11 47.7410 6.76980   6
   0   4 -11 705.972 28.8814   2
   0   4  11 708.777 55.9198   1
   0   4  11 716.553 29.7572   2
   0  -4  11 678.513 63.6220   1
  -1   4  11 564.605 65.8532   1
   1   4 -11 538.482 22.9379   2
  -1   4  11 534.896 24.8058   2
   1  -4  11 465.993 61.8598   1
   1   4  11 507.890 49.2889   1
  -1   4 -11 555.835 25.6426   2
   1   4  11 556.844 25.1895   2
   2   4 -11 773.894 26.6040   8
   2   4 -11 786.239 26.8272   3
   2  -4  11 836.076 69.3603   1
  -2   4  11 792.980 32.4657   2
   2   4  11 879.220 61.8655   1
  -2   4 -11 812.178 34.0254   2
   2   4  11 828.652 32.9419   2
   3   4 -11 154.488 10.0841   3
  -3   4  11 135.982 13.3199   2
   3   4 -11 140.442 10.8083   5
   3   4 -11 140.986 9.72440   8
   3   4 -11 126.740 20.3215   7
   3  -4  11 133.889 36.3874   1
   3  -4 -11 149.596 9.34630   9
   3   4  11 126.691 14.7171   2
   3  -4 -11 155.638 10.9092   8
   3  -4 -11 170.230 10.9859   5
  -3   4 -11 155.803 15.2448   2
   3  -4 -11 153.298 14.1189   7
   3   4  11 165.254 34.6394   1
   3  -4 -11 124.801 12.9821   4
   4  -4  11 319.239 15.5425   4
   4  -4  11 246.993 47.0432   1
   4  -4  11 281.044 15.3722   6
   4   4 -11 309.450 14.5754   8
  -4   4  11 292.499 19.3047   2
   4   4 -11 286.922 14.0584   3
   4   4 -11 345.409 19.7198   7
   4  -4 -11 277.369 12.4784   9
   4  -4 -11 264.969 43.3089   1
   4   4  11 306.434 13.8260   6
   4  -4 -11 309.286 17.2782   4
   4  -4 -11 287.619 15.2754   5
   4  -4 -11 285.715 15.1296   8
  -4   4 -11 269.290 20.3516   2
   4  -4 -11 262.040 15.6498   6
   4   4  11 321.294 45.4405   1
   5   4 -11 12.1829 5.22449   3
   5   4 -11 14.8462 5.45422   8
   5   4 -11 21.7698 5.85374   5
   5   4 -11 -0.7393 10.1519   7
   5  -4  11 15.1930 20.9997   1
   5  -4  11 13.4903 5.57379   6
   5  -4  11 26.9537 6.63260   4
  -5   4  11 5.74612 7.77134   2
   5   4  11 23.6435 16.2275   1
  -5   4 -11 4.09781 8.36851   2
   5  -4 -11 11.2402 8.61064   7
   5  -4 -11 10.5642 3.64330   9
   5  -4 -11 13.2564 6.57127   6
   5  -4 -11 6.43866 5.53971   5
   5   4  11 16.9013 5.04065   6
   5  -4 -11 11.0883 5.92207   8
   5  -4 -11 15.7961 8.06835   4
   6  -4  11 37.1033 23.7330   1
   6   4 -11 79.6294 9.23775   8
   6   4 -11 82.9174 9.10049   3
   6  -4  11 87.3205 10.1966   4
   6  -4  11 86.7649 8.48418   6
   6   4 -11 96.0775 11.0074   5
   6  -4 -11 91.7110 11.0435   5
  -6   4 -11 99.7116 14.9814   2
   6  -4 -11 100.226 10.9974   6
   6   4  11 91.0834 8.78798   6
   6  -4 -11 89.9964 12.5663   4
   6  -4 -11 97.4531 13.6187   7
   7   4 -11 82.0685 8.76056   8
   7   4 -11 78.2178 7.90879   3
   7  -4  11 98.5299 7.99506   6
   7  -4 -11 73.0587 10.7405   7
   7  -4 -11 90.3778 10.3945   5
   7  -4 -11 78.1556 9.28895   6
   7  -4 -11 92.5503 10.7956   4
   8   4 -11 143.227 7.53166   3
   8   4 -11 142.491 7.73141   8
   8  -4 -11 146.016 9.46155   7
   8  -4 -11 149.004 9.25598   4
   8  -4 -11 132.396 8.10534   6
   0   5  11 2589.89 178.152   1
   0   5 -11 2660.75 83.4960   2
   0   5  11 2761.83 84.6034   2
   0  -5  11 2308.98 138.526   1
   1   5 -11 57.9494 10.6925   2
  -1  -5 -11 81.6279 8.88610   9
  -1   5  11 55.5163 40.1964   1
  -1   5  11 77.3061 16.7206   2
   1   5 -11 66.8321 9.06796   3
   1  -5  11 73.3650 9.41202   9
   1   5  11 93.1640 28.7886   1
   1  -5 -11 59.7550 8.03318   9
  -1   5 -11 63.4943 9.90399   2
   1   5  11 67.8355 11.0779   2
   2   5 -11 179.940 11.2769   3
   2  -5  11 217.113 46.9109   1
   2   5 -11 187.611 11.1341   8
  -2   5  11 194.010 15.9760   2
  -2  -5 -11 167.591 15.6895   9
   2   5  11 187.618 16.4429   2
   2   5  11 247.832 43.5028   1
   2  -5 -11 202.378 12.8768   5
   2  -5 -11 166.794 17.8796   7
   2  -5 -11 190.301 10.9778   9
  -2   5 -11 200.250 17.1552   2
   3   5 -11 128.535 12.0156   8
   3   5 -11 105.582 9.37323   3
  -3   5  11 113.042 14.0145   2
   3   5 -11 117.432 10.6256   5
   3  -5 -11 119.236 9.05557   9
   3   5  11 112.860 18.7896   2
  -3   5 -11 82.2179 11.9441   2
   3  -5 -11 126.992 13.4362   4
   3   5  11 91.9450 29.5552   1
   3  -5 -11 106.397 10.9150   5
   3  -5 -11 99.6472 13.9523   7
   4   5 -11 256.413 14.2546   5
  -4   5  11 295.623 20.8058   2
   4  -5  11 207.281 44.6283   1
   4   5 -11 257.051 13.6571   3
   4   5 -11 274.829 14.1045   8
   4  -5  11 258.800 16.7298   4
  -4   5 -11 267.046 21.5713   2
   4  -5 -11 264.496 12.2896   9
   4  -5 -11 237.990 16.5086   7
   4  -5 -11 274.469 17.3826   4
   4   5  11 278.735 46.1665   1
   4  -5 -11 250.701 15.0098   5
   5  -5  11 266.607 14.3893   6
   5   5 -11 273.293 14.5648   3
  -5   5  11 251.027 20.7121   2
   5  -5  11 153.548 39.7665   1
   5   5 -11 276.602 14.5315   8
   5   5 -11 260.132 14.7817   5
   5  -5  11 255.099 14.8719   4
   5  -5 -11 284.809 16.1783   5
   5  -5 -11 259.132 10.9896   9
   5   5  11 249.449 38.4793   1
  -5   5 -11 259.656 21.6851   2
   5  -5 -11 261.244 17.0282   4
   5  -5 -11 274.476 17.8431   7
   5  -5 -11 271.651 15.4577   6
   6   5 -11 133.036 10.0765   3
   6  -5  11 127.987 10.1299   6
   6   5 -11 132.721 11.1577   5
   6   5 -11 137.541 10.6218   8
   6  -5 -11 125.477 11.5342   6
   6  -5 -11 126.692 12.6806   7
   6  -5 -11 136.627 13.4440   4
   6  -5 -11 123.929 11.7846   5
   7   5 -11 31.0273 5.29669   8
   7  -5  11 21.3835 6.00693   6
   7   5 -11 33.0569 5.37339   3
   7  -5 -11 27.5285 6.48908   4
   7  -5 -11 19.5120 4.77669   6
   7  -5 -11 20.3869 5.50097   7
   8   5 -11 20.8354 3.17223   3
   8  -5 -11 14.8679 3.78538   7
   8  -5 -11 20.9747 3.76745   6
   8  -5 -11 28.2137 4.40192   4
   0  -6 -11 174.710 11.8539   9
   0  -6  11 194.915 14.6588   9
   0   6  11 170.085 17.1804   2
   0   6  11 225.379 53.2502   1
   0   6 -11 163.996 17.1922   2
   1  -6  11 69.9732 41.9470   1
  -1   6  11 87.7160 13.1849   2
   1  -6  11 76.2099 10.1875   9
   1   6 -11 69.7552 9.14682   3
   1   6 -11 79.7722 13.8755   2
  -1  -6 -11 82.5568 10.5029   9
  -1   6 -11 64.4778 11.5329   2
   1  -6 -11 86.0230 9.45912   9
   1   6  11 77.6699 30.5826   1
   1   6  11 76.6538 12.4416   2
  -2  -6 -11 289.370 17.7340   9
   2   6 -11 289.243 14.3255   8
   2  -6  11 267.914 63.1130   1
  -2   6  11 278.621 21.1541   2
  -2   6 -11 282.683 22.3513   2
   2  -6 -11 283.636 16.9753   4
   2   6  11 287.902 22.1322   2
   2  -6 -11 288.928 13.8968   9
   2   6  11 245.439 44.1821   1
   3   6 -11 561.435 22.1132   8
   3   6 -11 566.642 21.8144   5
  -3   6  11 596.030 31.3596   2
   3   6 -11 557.945 21.7509   3
   3  -6  11 399.433 68.2069   1
   3  -6 -11 531.844 22.2247   5
   3   6  11 661.916 63.7866   1
   3  -6 -11 524.610 24.4718   7
  -3   6 -11 548.616 31.7453   2
   3  -6 -11 591.439 23.8701   4
   3  -6 -11 575.920 21.2610   9
   4  -6  11 58.5170 32.7650   1
   4   6 -11 34.9021 6.63949   5
   4   6 -11 34.9454 6.57100   8
  -4   6  11 21.0792 9.20169   2
   4   6 -11 33.6768 6.60528   3
   4  -6 -11 19.5215 6.83101   5
  -4   6 -11 29.1290 10.8653   2
   4   6  11 18.5672 21.4624   1
   4  -6 -11 46.9300 9.01631   7
   4  -6 -11 37.1717 8.48461   4
   4  -6 -11 51.2030 7.83327   9
   5   6 -11 200.188 12.6789   5
   5   6 -11 218.942 12.8281   3
   5   6 -11 213.090 12.9115   8
   5  -6  11 195.777 47.0415   1
   5  -6 -11 199.989 9.77090   9
   5  -6 -11 219.598 13.5866   5
   5  -6 -11 230.245 15.3798   7
   5  -6 -11 210.230 14.0153   6
   5  -6 -11 234.531 15.4802   4
   5   6  11 179.592 31.9058   1
  -5   6 -11 167.171 25.3915   2
   6   6 -11 158.688 10.1717   3
   6   6 -11 155.098 11.0558   5
   6   6 -11 153.805 10.8441   8
   6  -6 -11 147.349 12.3970   7
   6  -6 -11 165.081 11.8437   6
   6  -6 -11 177.848 12.5546   4
   7   6 -11 394.998 14.3649   8
   7   6 -11 373.559 14.2905   3
   7  -6 -11 385.620 15.3966   4
   7  -6 -11 356.474 14.8868   7
   7  -6 -11 405.846 15.3449   6
   8   6 -11 121.946 5.52336   3
   0  -7  11 300.801 22.8183   9
   0   7  11 186.487 53.6786   1
   0   7 -11 299.346 15.3791   3
   0  -7 -11 352.239 16.5851   9
   0   7  11 336.994 24.7859   2
   0   7 -11 345.997 26.1499   2
   1  -7  11 509.228 21.2626   9
   1   7 -11 480.776 19.7190   3
  -1   7  11 483.083 29.6979   2
  -1  -7 -11 500.096 21.3626   9
  -1   7 -11 518.285 31.0781   2
   1  -7 -11 506.847 20.5426   9
   1   7  11 429.728 68.1280   1
   1   7  11 521.745 30.4774   2
   1  -7 -11 501.858 23.3408   4
   2   7 -11 447.159 19.1092   8
   2   7 -11 445.234 18.3096   3
  -2   7  11 465.280 30.9993   2
  -2  -7 -11 428.928 21.6387   9
   2  -7 -11 458.218 21.2139   4
  -2   7 -11 406.322 28.4029   2
   2   7  11 331.210 55.0771   1
   2   7  11 401.154 31.6928   2
   2  -7 -11 438.496 18.6642   9
   3   7 -11 553.454 21.5483   3
   3   7 -11 547.766 22.0225   8
   3   7 -11 551.037 21.3944   5
  -3   7  11 534.266 31.5887   2
   3  -7 -11 558.504 23.7196   4
   3  -7 -11 561.731 21.2826   9
  -3   7 -11 535.015 33.3790   2
   3   7  11 544.458 21.3783   3
   4   7 -11 36.9906 6.90979   5
   4   7 -11 20.4142 5.02175   8
  -4   7  11 17.4059 10.9845   2
   4  -7  11 32.5767 36.1617   1
   4   7 -11 22.1479 5.33028   3
   4  -7 -11 29.2200 5.00304   9
   4  -7 -11 24.6057 7.42545   4
   4   7  11 37.9291 27.1521   1
   4  -7 -11 36.4959 8.72720   7
  -4   7 -11 17.4191 10.5470   2
   4  -7 -11 20.4606 6.50145   6
   4   7  11 35.9240 6.99143   3
   4  -7 -11 28.8240 27.7026   1
   5   7 -11 69.9679 8.05645   3
   5   7 -11 56.2249 8.16744   8
   5   7 -11 72.1048 9.38934   5
   5  -7 -11 60.8909 6.24289   9
   5  -7 -11 75.0649 10.3198   6
   5  -7 -11 80.6870 13.3540   7
   5  -7 -11 67.1003 11.0646   4
   6   7 -11 120.803 7.87786   3
   6   7 -11 112.599 8.53088   8
   6  -7 -11 112.446 9.99085   6
   6  -7 -11 106.829 9.21016   7
   6  -7 -11 109.069 9.69216   4
   7   7 -11 21.5123 3.36314   8
   7  -7 -11 19.6357 4.56938   6
   7  -7 -11 17.3219 4.32063   4
   0   8 -11 451.197 18.4038   3
   0  -8 -11 471.826 20.3202   9
   0   8  11 445.032 30.5962   2
   1   8 -11 159.063 11.2868   8
   1   8 -11 140.149 11.1753   3
  -1  -8 -11 150.524 13.0214   9
   1   8  11 137.959 20.4624   2
  -1   8 -11 125.448 21.6382   2
  -1   8 -11 127.556 11.7306   3
   1   8  11 141.833 73.9537   1
   1  -8 -11 149.237 11.6357   9
   1  -8 -11 109.854 17.5216   4
  -2   8  11 22.5744 10.5860   2
  -2  -8 -11 20.7316 7.78923   9
   2  -8  11 95.6407 73.7609   1
   2   8 -11 23.6002 5.44122   3
   2   8 -11 29.8573 6.74202   8
  -2   8 -11 35.2411 14.7971   2
   2  -8 -11 21.1327 9.73372   4
   2   8  11 19.8202 34.7796   1
   2  -8 -11 29.7526 7.22947   9
   3  -8  11 14.0758 59.9536   1
   3   8 -11 23.9109 5.11770   8
   3   8 -11 31.3911 5.84088   5
   3   8 -11 26.9185 5.74326   3
  -3   8  11 34.0782 14.7787   2
   3  -8 -11 19.9840 8.54785   4
   3  -8 -11 21.9695 4.98293   9
  -3   8 -11 25.1332 14.4141   2
   3   8  11 2.49864 29.5150   1
   3   8  11 16.3126 5.88807   3
   4   8 -11 492.968 19.5159   5
   4   8 -11 540.471 20.8015   8
   4   8 -11 534.181 20.1562   3
   4  -8 -11 468.562 92.3259   1
   4  -8 -11 556.978 25.0583   4
   4  -8 -11 510.396 18.9493   9
   4   8  11 561.287 20.2882   3
   4   8  11 470.218 69.1381   1
   4  -8 -11 547.489 21.7076   6
   5   8 -11 52.8445 6.83689   3
   5   8 -11 64.6520 8.92800   8
   5  -8 -11 48.9472 7.04723   4
   5  -8 -11 46.2832 8.24920   6
   5  -8 -11 48.3819 4.94406   9
   6   8 -11 57.2589 5.28530   3
   6   8 -11 57.7125 5.40863   8
   6  -8 -11 57.5553 6.34935   6
   0  -9 -11 37.8764 5.97828   9
   0   9 -11 55.6487 8.31963   8
   1   9 -11 535.663 20.4405   3
  -1  -9 -11 559.244 22.3559   9
   1   9 -11 547.476 21.2075   8
   1   9  11 301.696 82.5065   1
  -1   9 -11 501.638 20.3203   3
   1  -9 -11 538.408 21.3938   9
  -1   9 -11 548.012 20.5960   8
  -2  -9 -11 73.0786 10.3144   9
   2   9 -11 87.0211 9.15537   3
   2  -9 -11 78.8102 8.78979   9
  -2   9 -11 65.3598 9.52507   8
   3   9 -11 57.0300 7.65166   5
   3   9 -11 50.4164 7.71334   3
   3   9 -11 72.0527 8.06008   8
   3   9  11 69.3439 10.3749   3
   3  -9 -11 63.7901 7.41990   9
   4   9 -11 116.301 10.5350   5
   4   9 -11 137.425 8.67575   3
   4   9 -11 126.147 8.53099   8
   4  -9 -11 130.013 7.62708   9
   4   9  11 120.911 8.71205   3
   4  -9 -11 121.175 9.87036   6
   5   9 -11 44.8482 4.99384   3
   5   9 -11 51.0400 5.26442   8
   5  -9 -11 52.0836 6.38995   6
   6   9 -11 46.1797 3.74835   3
   6  -9 -11 36.1463 4.78937   6
   0  10 -11 12.7497 5.46560   3
   0 -10 -11 5.08264 5.50663   9
   0  10 -11 5.82576 4.19575   8
  -1 -10 -11 241.521 13.4778   9
   1  10 -11 244.247 11.7695   3
   1  10 -11 252.844 13.4033   8
  -1  10 -11 240.465 11.8383   8
   1 -10 -11 216.677 13.6875   9
  -2 -10 -11 255.215 16.6676   9
   2  10 -11 267.481 12.2790   8
   2  10 -11 263.732 12.0384   3
   2  10 -11 254.008 11.7611   5
   2  10  11 276.762 12.3946   3
   2 -10 -11 249.472 11.8398   9
   3  10 -11 1.81972 3.14389   8
   3  10 -11 -2.5572 3.25003   3
   3 -10 -11 -0.4536 3.16136   9
   3  10  11 0.08940 4.12697   8
   3 -10 -11 3.09673 4.69471   6
   3  10  11 3.43723 4.30900   3
   4  10 -11 210.832 8.99718   3
   4  10 -11 218.691 9.22191   8
   4 -10 -11 194.205 7.90439   9
   4 -10 -11 220.151 9.92114   6
   5  10 -11 24.8933 3.62113   8
   5 -10 -11 25.8734 6.48947   6
   0 -11 -11 5.98315 5.26506   9
   0  11 -11 4.06885 3.42066   8
   1  11 -11 96.6845 6.74242   5
  -1 -11 -11 80.3600 9.13455   9
   1  11 -11 114.047 7.18041   8
   1 -11 -11 96.1156 6.51469   9
   1  11  11 113.979 7.28234   3
   2  11 -11 56.3975 7.72983   3
   2  11 -11 65.4264 5.38337   8
   2 -11 -11 59.1702 5.69404   9
   2  11  11 67.2594 8.33857   8
   2 -11 -11 49.4604 5.58064   6
   2  11  11 58.3026 5.89480   3
   3  11 -11 53.1435 4.73204   8
   3 -11 -11 46.9881 5.24955   6
   3 -11 -11 46.1646 3.93479   9
   0   0 -12 1346.42 42.6962   2
   0   0  12 1310.71 70.8332   1
   1   0  12 323.627 41.3150   1
  -1   0 -12 261.103 14.2968   2
   1   0 -12 277.990 12.9975   2
  -2   0 -12 630.589 25.8929   2
   2   0  12 684.430 50.9516   1
   2   0 -12 690.934 45.8122   1
   3   0  12 -2.7388 11.5831   1
  -3   0 -12 9.62336 4.53152   2
   4   0 -12 5.00134 4.72974   5
  -4   0  12 14.1424 4.68414   2
   4   0  12 10.3453 5.09300   4
   4   0 -12 3.89854 4.06260   8
   4   0 -12 19.0108 7.23223   4
   4   0  12 12.3340 13.7362   1
   4   0 -12 7.31784 11.3961   6
  -4   0 -12 9.56131 5.38803   2
   4   0 -12 14.0046 4.72858   3
   4   0  12 7.38720 4.41071   6
   5   0 -12 4.01112 4.13647   8
   5   0 -12 8.96634 7.81042   7
   5   0 -12 -4.5866 5.81569   6
   5   0 -12 -0.4381 4.23508   3
   5   0  12 6.37445 5.01281   4
  -5   0 -12 3.32052 5.38311   2
   5   0 -12 -0.2157 6.54321   4
   5   0  12 -14.635 10.6217   1
   5   0  12 0.84901 6.23152   6
   5   0 -12 -6.1367 4.36779   5
   6   0 -12 68.9697 11.0565   4
   6   0 -12 55.7647 9.66028   7
   6   0  12 27.9717 29.9644   1
   6   0  12 57.7557 8.46604   4
   6   0 -12 69.3629 9.97135   6
   6   0 -12 54.3583 8.14619   3
   6   0  12 66.9789 7.63449   6
   6   0 -12 80.5338 10.3989   5
   6   0 -12 63.6042 8.45430   8
  -6   0 -12 69.9808 12.1074   2
   6   0  12 56.9922 18.7480   1
   7   0  12 72.2505 7.33252   6
   7   0 -12 62.7184 8.39494   8
   7   0 -12 70.1209 10.2740   5
   7   0 -12 76.4500 8.41050   3
   7   0 -12 74.8788 8.36803   6
   7   0 -12 65.1983 10.0327   7
   7   0 -12 66.5537 8.75458   4
   8   0 -12 36.7119 5.83815   6
   8   0 -12 31.9761 4.90395   8
   8   0 -12 36.8648 7.03627   7
   8   0  12 33.2328 5.05993   6
   8   0 -12 28.9948 6.22262   4
   8   0 -12 38.6147 6.04505   5
   0   1  12 2170.73 97.3646   1
   0  -1  12 2106.17 98.1532   1
   0   1 -12 2135.97 65.5873   2
   0  -1 -12 2310.30 66.2858   2
   1  -1  12 975.358 61.5198   1
   1   1 -12 916.752 63.6321   1
  -1  -1 -12 993.473 34.5017   2
   1   1 -12 999.826 32.2624   2
  -1   1 -12 963.710 34.4660   2
   1   1  12 1059.87 61.4991   1
   2  -1  12 285.978 41.5110   1
  -2  -1 -12 258.206 15.0930   2
   2   1 -12 277.966 50.7594   1
  -2   1  12 255.781 14.0222   2
   2   1  12 341.177 44.4292   1
   2   1  12 269.415 15.6963   2
  -2   1 -12 278.424 15.6114   2
   2  -1 -12 288.588 38.1812   1
  -3   1  12 137.030 10.1349   2
   3  -1  12 148.332 31.1687   1
  -3  -1 -12 158.284 12.2469   2
   3   1 -12 127.130 9.17638   5
   3   1 -12 117.865 8.61484   8
   3   1  12 138.059 12.3604   2
  -3   1 -12 135.298 11.9809   2
   3  -1 -12 133.976 9.69495   5
   3  -1 -12 128.684 21.6835   1
   3  -1 -12 162.805 12.3389   7
   3   1  12 166.313 31.7955   1
   3  -1 -12 143.831 9.04760   8
   4  -1  12 486.068 48.7494   1
   4   1 -12 450.191 17.9996   5
  -4   1  12 450.675 19.2222   2
   4   1 -12 439.771 20.5081   7
   4   1 -12 444.410 17.4869   3
   4  -1  12 425.767 22.2251   6
   4  -1  12 383.892 21.8631   2
   4  -1  12 449.912 18.1062   4
   4   1 -12 452.815 17.7717   8
  -4  -1 -12 433.367 22.7151   2
   4   1  12 458.895 18.0454   4
   4  -1 -12 443.357 19.7633   4
   4   1  12 459.486 44.7229   1
   4   1  12 456.971 17.0728   6
   4  -1 -12 447.941 17.6452   8
  -4   1 -12 452.337 23.4571   2
   4  -1 -12 436.589 17.9780   5
   4  -1 -12 431.804 17.1820   3
   4  -1 -12 440.061 20.3286   7
   5  -1  12 164.580 33.8565   1
   5  -1  12 152.434 10.5651   4
   5   1 -12 144.237 10.5795   8
   5   1 -12 136.435 11.2634   6
   5   1 -12 147.308 16.7019   4
   5   1 -12 129.452 10.0698   3
  -5  -1 -12 125.385 13.5604   2
  -5   1  12 169.463 13.3160   2
   5   1 -12 171.417 15.2590   7
   5   1 -12 144.439 11.2413   5
   5   1  12 142.854 9.64810   6
   5  -1 -12 144.990 14.8568   7
   5  -1 -12 135.134 10.1714   3
   5  -1 -12 151.112 11.1336   5
   5  -1 -12 145.684 10.4006   8
   5   1  12 160.731 11.1371   4
   5   1  12 172.397 33.0744   1
   5  -1 -12 153.956 13.0117   4
  -5   1 -12 135.066 14.5141   2
   6   1 -12 980.851 33.4971   8
   6   1 -12 993.052 34.3608   4
  -6  -1 -12 970.079 41.0935   2
   6   1 -12 985.498 32.2484   6
   6   1 -12 1009.64 36.8711   7
   6  -1  12 1023.28 34.1250   4
   6   1 -12 986.645 33.1887   3
   6  -1  12 1009.40 32.4338   6
   6   1 -12 1004.44 34.1721   5
   6  -1 -12 961.548 33.1135   6
   6  -1 -12 1003.96 33.1001   3
   6  -1 -12 1031.14 37.3281   7
   6   1  12 1024.46 32.7545   6
   6  -1 -12 1043.61 34.5734   5
   6   1  12 914.847 60.8251   1
   6  -1 -12 996.280 35.3112   4
   6  -1 -12 984.998 33.4826   8
  -6   1 -12 917.861 41.1351   2
   6   1  12 1035.79 63.1522   1
   7   1 -12 35.7160 7.11322   4
   7  -1  12 48.5827 6.90013   6
   7   1 -12 46.6807 6.95269   3
   7   1 -12 53.9574 7.73226   5
   7   1 -12 51.6763 6.09207   6
   7  -1 -12 48.5934 9.43243   7
   7  -1 -12 54.3816 8.31238   6
   7  -1 -12 37.2163 5.88602   8
   7  -1 -12 35.3847 7.15738   4
   7  -1 -12 36.6200 5.97149   3
   7   1  12 46.6260 6.25925   6
   7  -1 -12 53.3913 7.71957   5
   8   1 -12 55.3447 8.66338   5
   8   1 -12 28.1212 5.35904   6
   8   1 -12 48.6893 6.14665   3
   8   1 -12 41.7965 5.77671   4
   8   1 -12 40.5071 6.60806   8
   8   1 -12 35.8387 6.66239   7
   8  -1  12 44.9850 5.39614   6
   8  -1 -12 42.7675 7.48765   7
   8   1  12 36.9857 5.27157   6
   8  -1 -12 30.6150 5.76858   5
   8  -1 -12 43.1822 6.91087   8
   8  -1 -12 36.6231 5.97748   4
   8  -1 -12 43.7785 5.26989   6
   0   2  12 210.950 13.6403   2
   0   2 -12 205.963 12.6946   2
   0   2  12 227.514 35.5976   1
   0  -2  12 198.766 35.8337   1
  -1  -2 -12 19.7925 5.30969   2
   1   2 -12 40.5982 6.19913   2
  -1   2  12 38.5810 26.0188   1
   1  -2  12 36.0796 18.5038   1
  -1   2  12 27.9935 6.14951   2
   1   2  12 27.5279 6.46082   2
   1   2  12 41.1342 18.1462   1
  -1   2 -12 20.7856 5.65249   2
  -2   2  12 136.879 11.0634   2
  -2  -2 -12 149.653 11.9364   2
   2  -2  12 158.905 34.8911   1
   2   2  12 119.945 27.0430   1
   2   2  12 152.693 12.4635   2
  -2   2 -12 149.828 12.3146   2
   2  -2 -12 146.570 33.4229   1
  -3  -2 -12 388.643 19.7324   2
   3  -2  12 402.199 43.5279   1
   3   2 -12 337.897 21.3366   7
   3   2 -12 353.796 15.0466   5
   3   2 -12 350.231 14.7161   8
  -3   2  12 369.004 18.1480   2
   3   2 -12 338.543 14.5998   3
  -3   2 -12 372.597 20.1798   2
   3   2  12 427.918 40.5908   1
   3  -2 -12 368.151 15.1136   8
   3  -2 -12 338.910 15.2842   5
   3  -2 -12 357.148 17.8525   7
   3   2  12 386.330 19.8203   2
   3   2  12 367.392 14.3579   6
   3  -2 -12 329.982 14.7530   3
   3  -2 -12 330.524 35.8923   1
   4   2 -12 281.531 13.7256   5
   4   2 -12 272.417 13.3815   3
   4  -2  12 281.794 45.3301   1
   4   2 -12 285.322 13.6335   8
  -4   2  12 294.203 16.1545   2
   4   2 -12 274.456 17.0957   7
   4  -2  12 297.432 14.2614   4
  -4  -2 -12 298.996 18.4169   2
   4  -2 -12 263.790 13.8765   5
   4  -2 -12 288.064 14.3500   6
   4  -2 -12 265.346 13.0811   3
   4   2  12 290.078 13.0084   6
   4  -2 -12 276.695 16.5666   7
   4   2  12 324.578 44.9461   1
   4  -2 -12 277.046 13.6759   8
   4  -2 -12 267.092 11.1251   9
   4  -2 -12 276.080 15.8113   4
  -4   2 -12 284.811 18.8966   2
   5   2 -12 226.019 16.6226   7
   5  -2  12 244.597 13.1465   4
  -5  -2 -12 189.307 16.3238   2
   5  -2  12 223.312 40.5720   1
   5   2 -12 222.540 13.2809   5
  -5   2  12 229.691 15.1788   2
   5  -2  12 204.243 11.5639   6
   5   2 -12 221.765 12.4462   3
   5   2 -12 213.481 12.5939   8
   5   2  12 222.071 11.6282   6
  -5   2 -12 199.941 17.7029   2
   5  -2 -12 211.829 12.5786   8
   5  -2 -12 210.989 13.1292   6
   5  -2 -12 228.227 12.4541   3
   5   2  12 241.788 38.2801   1
   5  -2 -12 203.366 15.0362   4
   5  -2 -12 223.456 15.9967   7
   5  -2 -12 205.073 12.8977   5
   6  -2  12 145.684 29.5348   1
   6   2 -12 169.315 14.1027   4
   6   2 -12 156.555 15.8861   7
   6   2 -12 187.649 11.6627   6
   6   2 -12 176.213 11.2434   3
   6  -2  12 183.604 11.7558   4
   6   2 -12 165.067 11.4820   8
   6  -2  12 170.028 10.4144   6
   6   2 -12 183.913 13.1346   5
   6   2  12 181.278 24.2565   1
   6  -2 -12 150.506 15.7282   7
   6  -2 -12 162.250 14.1013   4
  -6   2 -12 162.768 17.5028   2
   6  -2 -12 157.113 12.0188   6
   6  -2 -12 174.543 11.8267   8
   6   2  12 175.591 10.6751   6
   6  -2 -12 164.941 12.5743   5
   7  -2  12 27.3000 5.10495   6
   7   2 -12 11.8492 5.79110   5
   7   2 -12 20.7220 5.32431   3
   7   2 -12 17.2313 5.20761   8
   7   2 -12 8.54371 6.45800   4
   7   2 -12 7.42363 7.02636   7
   7   2 -12 19.7911 7.15815   6
   7  -2 -12 20.0923 7.31738   7
   7  -2 -12 16.6926 5.59725   5
   7  -2 -12 8.06778 4.78791   8
   7  -2 -12 13.0519 5.44775   6
   7   2  12 16.9980 4.21748   6
   7  -2 -12 12.2206 5.47691   4
   8   2 -12 190.310 9.52367   3
   8   2 -12 166.462 11.8136   7
   8   2 -12 180.020 9.42681   8
   8  -2  12 181.918 8.38508   6
   8   2 -12 191.767 10.9679   5
   8  -2 -12 198.660 12.9222   7
   8  -2 -12 194.705 9.53939   6
   8  -2 -12 195.498 11.2445   5
   8  -2 -12 193.948 11.6127   4
   0   3  12 2073.85 65.8018   2
   0  -3  12 1951.95 105.816   1
   0   3 -12 2054.86 64.4422   2
   0   3  12 2186.35 102.281   1
  -1   3  12 738.188 30.1238   2
   1  -3  12 713.082 60.7462   1
  -1   3  12 725.642 59.3055   1
   1   3 -12 758.615 27.9026   2
  -1   3 -12 799.307 30.8713   2
   1   3  12 777.916 57.9233   1
   1   3  12 772.636 30.8645   2
   2  -3  12 1419.15 88.8333   1
  -2   3  12 1498.26 50.5367   2
   2   3  12 1510.69 83.6203   1
  -2   3 -12 1516.57 52.0305   2
   2   3  12 1495.64 51.1737   2
   3   3 -12 43.9474 6.47554   3
   3  -3  12 71.5916 12.8697   4
   3  -3  12 39.3646 23.0145   1
   3   3 -12 51.9419 7.99726   5
   3   3 -12 37.5732 5.47022   8
  -3   3  12 40.3308 8.00865   2
   3  -3 -12 48.4661 8.03494   4
   3   3  12 52.7937 23.0610   1
   3  -3 -12 49.4886 6.93657   5
   3  -3 -12 62.0185 29.1758   1
   3  -3 -12 57.6995 7.45526   8
   3  -3 -12 32.8557 4.91001   9
   3  -3 -12 46.6647 8.56650   7
   3   3  12 63.3357 10.4585   2
   3   3  12 53.1751 7.01538   6
   4  -3  12 772.087 66.9906   1
   4   3 -12 708.074 25.6690   8
   4   3 -12 750.252 28.2520   7
   4  -3  12 721.972 25.7666   4
  -4   3  12 738.796 30.5606   2
   4   3 -12 723.521 25.3913   3
   4   3 -12 705.215 25.7371   5
   4  -3  12 667.946 24.8380   6
   4  -3 -12 715.435 26.0002   6
   4  -3 -12 719.742 23.1330   9
   4  -3 -12 733.530 27.8910   4
   4  -3 -12 744.213 26.2281   5
   4   3  12 752.631 25.0603   6
   4   3  12 771.423 59.4093   1
   4  -3 -12 725.185 25.7866   8
  -4   3 -12 740.270 33.9424   2
   4  -3 -12 778.371 29.1748   7
   4  -3 -12 710.245 44.3287   1
   5  -3  12 13.3135 22.5642   1
   5   3 -12 24.3131 5.55867   8
   5  -3  12 28.0975 6.04661   6
   5   3 -12 15.7257 9.40732   7
   5   3 -12 33.6165 7.26942   5
  -5   3  12 26.9742 8.89081   2
   5   3 -12 30.4821 5.92948   3
   5  -3  12 29.3983 6.12867   4
   5  -3 -12 44.3432 7.82071   6
   5  -3 -12 32.2009 7.00139   5
   5  -3 -12 34.3394 9.49803   7
   5  -3 -12 31.6048 7.83935   4
   5  -3 -12 37.0759 6.56339   8
   5   3  12 30.4125 5.76499   6
   5   3  12 27.0424 16.1672   1
  -5   3 -12 18.0933 7.48907   2
   6   3 -12 280.019 14.3031   3
   6  -3  12 268.847 14.5218   4
   6   3 -12 252.500 17.6905   7
   6   3 -12 264.055 14.5470   8
   6   3 -12 270.365 15.1324   5
   6  -3  12 275.678 41.0820   1
   6  -3  12 272.832 12.8422   6
   6  -3 -12 282.274 15.5595   6
   6   3  12 249.275 13.1224   6
   6  -3 -12 293.836 17.6275   4
   6  -3 -12 263.476 14.7983   8
  -6   3 -12 273.023 22.4666   2
   6  -3 -12 284.514 18.3613   7
   6  -3 -12 252.467 15.2458   5
   7   3 -12 -11.348 7.03322   7
   7   3 -12 2.40747 4.07190   8
   7   3 -12 2.59328 4.25187   3
   7  -3  12 1.31688 4.12815   6
   7   3 -12 -5.6737 5.01783   5
   7  -3 -12 -0.0569 5.70004   4
   7  -3 -12 -0.7126 4.70345   6
   7  -3 -12 6.58336 5.98781   7
   7  -3 -12 5.00567 5.29396   5
   8  -3  12 59.4269 5.39037   6
   8   3 -12 53.9691 7.23096   8
   8   3 -12 50.1221 5.66420   3
   8  -3 -12 61.0689 8.21102   4
   8  -3 -12 49.0844 6.69598   5
   8  -3 -12 52.9806 6.19791   6
   8  -3 -12 57.1413 8.60508   7
   0   4  12 243.381 40.0314   1
   0   4 -12 208.289 14.8769   2
   0   4  12 212.222 15.5521   2
   1   4 -12 581.275 25.0038   2
  -1   4  12 645.120 27.9080   2
  -1   4  12 516.252 57.0591   1
   1  -4  12 547.168 60.5054   1
  -1   4 -12 633.067 27.9055   2
   1  -4 -12 590.752 21.1815   9
   1   4  12 632.277 27.8768   2
   1   4  12 672.411 56.7375   1
   2  -4  12 75.2003 29.1265   1
  -2   4  12 67.2359 9.71454   2
   2   4 -12 68.7339 8.20009   3
   2   4 -12 65.4673 7.81313   8
   2  -4 -12 61.3212 9.04716   8
   2  -4 -12 50.5887 6.81995   5
  -2   4 -12 76.4257 11.6591   2
   2   4  12 70.3143 10.7893   2
   2   4  12 52.8728 22.5566   1
   2  -4 -12 49.3196 7.04668   9
   3   4 -12 345.429 15.2475   8
   3   4 -12 357.810 15.6453   5
   3   4 -12 319.647 14.7789   3
   3  -4  12 407.329 63.2849   1
  -3   4  12 342.710 20.4016   2
   3   4  12 394.991 53.5581   1
   3  -4 -12 327.859 18.0206   7
  -3   4 -12 345.748 21.7795   2
   3  -4 -12 338.740 15.8930   8
   3   4  12 337.663 21.2865   2
   3  -4 -12 347.344 15.7883   5
   3  -4 -12 334.467 14.1355   9
   3  -4 -12 351.990 18.0198   4
   4   4 -12 97.4309 9.99964   5
   4   4 -12 90.4811 9.06151   8
   4   4 -12 92.4532 9.33915   3
  -4   4  12 105.250 13.0960   2
   4   4 -12 106.140 16.1083   7
   4  -4  12 150.616 42.8663   1
   4  -4 -12 103.292 10.6098   6
   4  -4 -12 93.2724 13.0959   7
   4  -4 -12 108.433 8.37816   9
   4  -4 -12 95.7771 10.6807   8
   4   4  12 109.886 27.8103   1
   4  -4 -12 69.4309 30.1011   1
  -4   4 -12 121.410 16.8495   2
   4  -4 -12 109.258 10.3146   5
   4  -4 -12 97.1809 12.1935   4
   5  -4  12 98.0991 9.78994   6
   5   4 -12 114.282 10.2404   3
   5   4 -12 117.664 10.3325   8
  -5   4  12 113.378 14.7381   2
   5   4 -12 125.750 17.7873   7
   5   4 -12 98.1418 10.9873   5
   5  -4  12 109.902 36.7273   1
   5  -4  12 110.835 10.6043   4
   5  -4 -12 106.625 6.72688   9
   5  -4 -12 106.978 14.1267   7
  -5   4 -12 90.8184 13.8735   2
   5  -4 -12 121.758 13.7745   4
   5  -4 -12 103.162 11.2976   5
   5  -4 -12 117.472 11.5360   8
   5  -4 -12 127.753 11.3327   6
   5   4  12 108.520 9.12698   6
   5   4  12 99.7490 26.1540   1
   6   4 -12 67.7560 8.54923   3
   6  -4  12 66.6022 9.28755   4
   6   4 -12 58.5536 8.74008   8
   6  -4  12 58.9437 25.7262   1
   6  -4  12 59.5651 8.08982   6
   6   4 -12 55.7714 7.44898   5
   6  -4 -12 47.8036 7.72542   5
   6  -4 -12 61.8987 10.0037   7
   6  -4 -12 48.3781 7.38392   6
  -6   4 -12 50.9301 13.0228   2
   6  -4 -12 41.0274 8.41819   4
   7  -4  12 464.566 16.6802   6
   7   4 -12 483.927 18.5311   8
   7   4 -12 445.056 17.7401   5
   7   4 -12 469.122 17.9467   3
   7  -4 -12 463.210 20.6415   7
   7  -4 -12 477.012 18.9025   6
   7  -4 -12 477.413 19.9628   4
   7  -4 -12 462.240 19.1323   5
   8   4 -12 60.1378 5.32405   3
   8  -4 -12 60.1773 6.80398   4
   8  -4 -12 64.9851 7.29087   7
   0   5  12 189.375 44.1884   1
   0   5 -12 159.413 15.1733   2
   0  -5 -12 163.290 10.8393   9
   0   5  12 200.833 16.6805   2
   1  -5  12 126.616 38.5023   1
   1   5 -12 159.707 10.8482   3
   1   5 -12 166.656 10.8907   8
  -1  -5 -12 154.430 11.8269   9
  -1   5  12 179.256 15.8654   2
   1   5 -12 161.409 15.5535   2
   1   5  12 206.894 43.7675   1
   1   5  12 195.281 16.5280   2
   1  -5 -12 173.699 10.4087   9
  -1   5 -12 197.649 16.4005   2
  -2  -5 -12 21.9661 7.73255   9
   2   5 -12 31.3965 5.92649   8
   2   5 -12 28.4723 5.43403   3
   2  -5  12 30.0547 31.0404   1
  -2   5  12 33.5851 8.09508   2
   2   5  12 28.4976 22.7260   1
   2  -5 -12 26.6245 4.94078   9
  -2   5 -12 28.9165 9.48162   2
   2  -5 -12 25.1128 6.55665   5
   2   5  12 25.3172 9.25797   2
  -3   5  12 425.724 24.8280   2
   3   5 -12 409.374 17.5251   8
   3   5 -12 362.255 20.0278   5
   3  -5  12 307.623 58.2479   1
  -3   5 -12 398.594 25.2359   2
   3   5  12 418.382 59.0733   1
   3  -5 -12 416.868 16.5377   9
   3   5  12 410.993 18.4753   3
   3  -5 -12 367.751 20.3330   7
   3   5  12 368.231 34.9299   2
   3  -5 -12 416.684 20.4944   4
   3  -5 -12 459.187 22.3636   5
   4  -5  12 663.725 87.1443   1
   4   5 -12 583.695 22.6066   3
  -4   5  12 578.965 30.4612   2
   4   5 -12 573.538 22.9858   5
   4   5 -12 619.298 23.2813   8
   4  -5 -12 630.059 24.0204   5
  -4   5 -12 590.498 32.4631   2
   4   5  12 619.694 57.3452   1
   4  -5 -12 605.350 25.4752   4
   4  -5 -12 578.425 20.8995   9
   4  -5 -12 585.889 25.1393   7
  -5   5  12 3.31528 9.60131   2
   5  -5  12 9.85106 25.6264   1
   5   5 -12 13.5919 7.40334   8
   5   5  12 4.08945 17.0261   1
  -5   5 -12 18.9443 10.5595   2
   5  -5 -12 7.39085 8.87250   6
   6  -5  12 204.696 40.7797   1
   6   5 -12 264.414 13.7838   8
   6   5 -12 248.045 13.9743   5
   6  -5  12 286.155 16.9824   6
   6   5 -12 254.349 13.5717   3
   6  -5 -12 271.804 15.0308   6
   6  -5 -12 274.624 14.9931   5
   6  -5 -12 278.917 16.5651   7
   6  -5 -12 294.051 16.6008   4
   7   5 -12 231.716 11.0024   3
   7   5 -12 226.409 12.6234   5
   7   5 -12 235.487 11.5845   8
   7  -5 -12 247.365 13.2129   4
   7  -5 -12 241.745 12.1198   6
   7  -5 -12 255.588 13.7486   7
   8   5 -12 255.741 9.55964   3
   8  -5 -12 275.854 10.7170   4
   8  -5 -12 263.209 10.6280   7
   8  -5 -12 254.484 9.98895   6
   0   6 -12 667.585 25.2677   3
   0   6  12 851.342 97.0840   1
   0   6  12 773.598 35.5275   2
   0   6 -12 737.087 34.4713   2
   0  -6 -12 763.198 26.6034   9
   1  -6  12 23.4364 36.1796   1
  -1   6  12 38.8865 10.5589   2
   1   6 -12 33.0367 5.66110   8
   1   6 -12 36.1730 6.52567   3
  -1  -6 -12 38.7338 7.48723   9
   1   6  12 37.5779 29.6691   1
   1   6  12 35.2576 11.4064   2
  -1   6 -12 31.4838 9.94200   2
   2  -6  12 37.6678 60.6185   1
  -2   6  12 25.1091 9.01450   2
   2   6 -12 42.0749 6.80078   3
   2   6 -12 29.2033 5.67843   8
  -2  -6 -12 23.6350 7.77709   9
   2  -6 -12 45.4130 9.18060   4
   2  -6 -12 42.6323 7.64109   5
  -2   6 -12 31.1918 11.2800   2
   2   6  12 49.1156 12.9179   2
   2  -6 -12 44.3143 6.75870   9
   2   6  12 38.4808 25.7221   1
   3   6 -12 182.147 12.5212   5
  -3   6  12 194.879 19.1531   2
   3   6 -12 199.680 12.1662   3
   3   6 -12 210.456 12.7038   8
   3  -6  12 144.927 48.8928   1
   3  -6 -12 161.541 14.5507   4
   3  -6 -12 182.482 17.2873   7
  -3   6 -12 194.459 19.8905   2
   3   6  12 201.526 13.2020   3
   3  -6 -12 199.435 13.4938   5
   3  -6 -12 181.371 11.2818   9
   3   6  12 200.766 44.3478   1
   4  -6  12 563.796 106.894   1
  -4   6  12 447.052 28.1649   2
   4   6 -12 506.289 20.1844   8
   4   6 -12 451.791 19.6794   5
   4   6 -12 478.531 19.5390   3
   4  -6 -12 477.578 18.3467   9
   4  -6 -12 460.732 21.6111   7
   4  -6 -12 489.368 20.7331   5
   4  -6 -12 479.513 22.3318   4
  -4   6 -12 464.388 29.8204   2
   4   6  12 443.155 75.4086   1
   4   6  12 445.137 19.5277   3
  -5   6  12 2.16980 11.6784   2
   5   6 -12 33.5679 6.60360   3
   5   6 -12 41.8164 6.73889   5
   5  -6  12 32.2675 33.3106   1
   5  -6 -12 27.0475 5.75816   5
   5  -6 -12 31.3074 7.76800   7
   5  -6 -12 38.4255 7.75035   6
  -5   6 -12 42.3224 12.6929   2
   5   6  12 30.3859 21.9223   1
   5  -6 -12 23.0760 4.20219   9
   5  -6 -12 27.4360 7.79251   4
   6   6 -12 17.5570 4.57256   3
   6   6 -12 30.0196 5.65760   5
   6   6 -12 18.1428 5.09926   8
   6  -6 -12 5.60787 6.21317   4
   6  -6 -12 7.18578 5.44517   6
   7   6 -12 3.47157 2.53680   3
   7   6 -12 1.15124 3.11087   8
   7  -6 -12 6.91939 4.15938   7
   7  -6 -12 -2.3127 3.60142   6
   7  -6 -12 -5.2193 4.06808   4
   0   7 -12 703.975 24.9992   3
   0   7  12 714.923 37.1028   2
   0  -7 -12 738.321 26.6454   9
   0   7 -12 656.797 36.4503   2
  -1  -7 -12 456.185 20.6181   9
  -1   7  12 487.452 29.8724   2
   1   7 -12 475.043 19.3603   8
   1   7 -12 434.052 18.6679   3
  -1   7 -12 493.260 30.6046   2
   1   7  12 476.097 30.8273   2
  -1   7 -12 472.057 20.6112   3
   1  -7 -12 469.920 19.7411   9
   1   7  12 407.572 67.5931   1
  -2  -7 -12 302.062 18.0462   9
   2   7 -12 327.348 15.6831   8
   2   7 -12 322.708 15.2072   3
   2  -7  12 203.548 67.6092   1
  -2   7  12 302.663 24.1146   2
   2   7  12 306.369 29.6113   2
   2   7  12 218.158 46.4448   1
  -2   7 -12 235.739 33.6975   2
   2  -7 -12 273.985 18.0984   4
   2  -7 -12 306.663 15.1680   9
   3   7 -12 62.1867 8.91686   8
  -3   7  12 84.3637 15.8826   2
   3  -7  12 53.9985 48.1786   1
   3   7 -12 81.4635 9.50554   5
   3   7 -12 62.2297 9.34320   3
   3   7  12 62.9017 10.2309   3
  -3   7 -12 55.2161 12.5730   2
   3   7  12 52.4838 32.3280   1
   3  -7 -12 57.0466 9.29246   4
   3  -7 -12 77.3847 8.94182   9
   4   7 -12 159.788 10.8088   3
   4   7 -12 149.291 10.8586   8
   4  -7  12 73.9717 48.9528   1
  -4   7  12 109.185 18.5209   2
   4   7 -12 165.628 12.0569   5
   4  -7 -12 136.397 9.19068   9
   4  -7 -12 140.837 12.4004   6
  -4   7 -12 176.959 27.7943   2
   4  -7 -12 127.385 13.4716   4
   4  -7 -12 110.699 34.0796   1
   4  -7 -12 134.540 15.1330   7
   4   7  12 136.384 11.7582   3
   4   7  12 91.5868 32.5024   1
   5   7 -12 182.637 11.4515   8
   5   7 -12 190.649 11.0945   3
   5  -7 -12 176.257 12.3586   6
   5  -7 -12 176.389 14.8267   7
   5  -7 -12 168.519 8.25349   9
   5  -7 -12 170.817 13.4156   4
   6   7 -12 24.0409 4.62425   8
   6   7 -12 18.0389 4.46297   3
   6  -7 -12 18.6197 5.48530   6
   7   7 -12 210.619 8.33557   8
   7   7 -12 215.060 8.24065   3
   7  -7 -12 217.279 9.04088   6
   7  -7 -12 186.635 9.00418   4
   0  -8 -12 220.522 13.8735   9
   0   8 -12 205.300 12.4989   8
   0   8  12 212.170 24.2725   2
   0   8 -12 218.101 15.6518   3
   1   8 -12 30.5140 8.10141   8
  -1   8  12 33.7219 13.6521   2
   1  -8 -12 26.9549 7.53460   9
   1   8  12 -0.6228 47.0639   1
  -1   8 -12 30.9999 16.7313   2
  -1   8 -12 22.3398 9.82000   3
   1   8  12 43.1133 16.6338   2
   1  -8 -12 31.6601 13.7745   4
  -2  -8 -12 51.1815 8.99043   9
   2   8 -12 69.4010 8.78613   8
   2   8 -12 72.0122 8.90469   3
   2   8  12 -4.8690 35.8886   1
  -2   8 -12 34.1869 14.8438   2
   2  -8 -12 47.9075 9.72561   4
   2  -8 -12 57.0731 7.60851   9
   3   8 -12 394.641 17.4362   8
   3  -8  12 259.528 86.5637   1
   3   8 -12 374.557 16.6257   3
   3   8 -12 382.550 16.5652   5
  -3   8  12 345.650 27.2741   2
   3   8  12 368.708 16.2717   3
   3   8  12 304.468 57.4021   1
   3  -8 -12 387.642 20.0576   4
   3  -8 -12 398.739 16.6564   9
   4   8 -12 13.0402 5.54800   5
   4   8 -12 16.8128 5.07858   3
   4   8 -12 21.4416 4.67921   8
   4  -8 -12 14.1399 11.5092   4
   4  -8 -12 8.02467 3.79974   9
   4  -8 -12 10.6904 5.57950   6
   4   8  12 22.4372 5.99552   3
   5   8 -12 111.430 7.92722   3
   5   8 -12 112.798 8.68517   8
   5   8 -12 127.995 13.6958   5
   5  -8 -12 115.176 10.0654   4
   5  -8 -12 109.720 9.53246   6
   5  -8 -12 99.3298 5.36685   9
   6   8 -12 23.6611 3.66234   8
   6   8 -12 31.0625 4.40592   3
   6  -8 -12 39.7340 6.01586   6
   0   9 -12 127.216 10.2506   8
   0   9 -12 133.035 11.2853   3
   0  -9 -12 132.572 11.4805   9
  -1  -9 -12 298.195 16.1439   9
   1   9 -12 299.760 14.4121   3
   1   9 -12 324.136 14.9524   8
  -1   9 -12 319.773 15.1203   8
   1  -9 -12 325.087 15.4759   9
   2   9 -12 92.6869 8.79461   8
  -2  -9 -12 82.6564 12.3513   9
   2   9 -12 76.4615 9.21025   3
   2  -9 -12 70.7429 8.36524   9
   3   9 -12 9.42585 4.82588   5
   3   9 -12 4.45157 3.88700   8
   3   9 -12 -2.3765 4.45767   3
   3   9  12 11.6235 5.16729   3
   3  -9 -12 2.15748 3.71168   9
   4   9 -12 285.047 12.4797   5
   4   9 -12 307.358 12.9868   8
   4   9 -12 321.488 12.7236   3
   4   9  12 292.950 12.1515   3
   4  -9 -12 298.968 13.6672   6
   4  -9 -12 295.587 11.6337   9
   5   9 -12 93.1360 6.45731   8
   5   9 -12 94.3165 6.00900   3
   5  -9 -12 79.2505 7.02385   6
   0  10 -12 42.1535 5.56370   8
   0 -10 -12 41.6145 6.65853   9
   0  10 -12 56.4626 8.30187   3
  -1 -10 -12 22.7422 5.52737   9
   1  10 -12 17.3662 4.56979   8
   1  10 -12 11.9877 5.34692   3
   1 -10 -12 12.1669 4.12591   9
  -1  10 -12 7.30349 5.15398   8
   2  10 -12 9.91360 3.96771   8
   2  10 -12 4.42423 4.10560   3
   2  10 -12 7.84884 4.16587   5
   2 -10 -12 12.4725 3.98877   9
   2  10  12 17.4208 5.10254   3
   3  10 -12 56.9087 5.99927   8
   3  10 -12 52.8758 5.83600   3
   3 -10 -12 58.4532 7.11705   6
   3  10  12 39.4030 5.15913   3
   3 -10 -12 53.0534 5.45268   9
   4  10 -12 51.3086 4.79386   3
   4  10 -12 55.2569 6.35056   8
   4 -10 -12 45.8931 6.02581   6
   4 -10 -12 42.1799 3.80620   9
   0  11 -12 197.446 10.7231   8
   0 -11 -12 236.648 9.98759   9
   1  11 -12 7.76904 3.72206   5
   1  11 -12 6.86902 3.11410   8
  -1 -11 -12 11.0602 6.40228   9
   1  11  12 6.70274 3.67356   3
   1 -11 -12 9.21275 3.37261   9
   2  11 -12 77.5394 5.51113   8
   2 -11 -12 88.1562 5.59839   9
   2  11  12 75.2623 6.45155   3
   2 -11 -12 84.8814 6.27992   6
   3  11 -12 22.3804 3.56641   8
   3 -11 -12 23.8496 3.27088   9
   0   0  13 5.78752 14.5029   1
   0   0 -13 0.58106 3.74038   2
  -1   0 -13 4951.53 140.291   2
   1   0 -13 4946.79 137.908   2
   1   0  13 4878.44 180.387   1
   2   0 -13 176.206 32.8728   1
  -2   0 -13 175.460 12.6847   2
   2   0  13 185.773 36.8394   1
   3   0 -13 720.013 24.2197   5
   3   0 -13 664.012 26.2777   3
   3   0 -13 714.086 26.7950   7
  -3   0 -13 746.824 29.9703   2
   3   0  13 737.874 57.8011   1
   3   0 -13 717.347 24.2940   8
   4   0 -13 337.768 14.5786   3
  -4   0  13 350.963 16.5218   2
   4   0  13 343.997 15.2747   4
   4   0  13 422.238 53.7976   1
  -4   0 -13 367.586 20.7678   2
   4   0 -13 328.159 18.1392   7
   4   0 -13 340.702 17.3404   4
   4   0 -13 335.237 15.2425   5
   4   0 -13 331.873 16.7327   6
   4   0 -13 329.164 15.1341   8
   4   0  13 333.389 14.3293   6
   5   0 -13 156.726 13.4285   4
   5   0 -13 185.954 11.1827   3
   5   0 -13 161.112 12.4946   6
   5   0 -13 181.400 12.3662   5
  -5   0 -13 162.916 15.5307   2
   5   0 -13 151.785 15.3007   7
   5   0  13 154.596 32.6096   1
   5   0  13 176.515 11.3632   4
   5   0  13 179.209 10.5497   6
   5   0 -13 172.258 11.3109   8
   6   0 -13 225.244 15.1115   4
   6   0 -13 222.735 17.1894   7
   6   0 -13 238.777 12.9391   3
   6   0 -13 241.612 14.1774   5
   6   0  13 234.646 12.0930   6
  -6   0 -13 238.369 18.9876   2
   6   0 -13 238.469 12.9191   6
   6   0 -13 245.750 13.3389   8
   7   0 -13 7.82123 5.22727   5
   7   0 -13 0.43098 4.36087   8
   7   0  13 3.60585 3.47741   6
   7   0 -13 5.62472 5.85065   4
   7   0 -13 1.37399 4.09973   3
   7   0 -13 0.29794 7.35566   7
   7   0 -13 1.53631 4.63785   6
   8   0 -13 -0.0205 4.58929   4
   8   0 -13 0.69246 4.40909   5
   8   0  13 3.26770 2.89874   6
   8   0 -13 6.46770 4.41375   6
   8   0 -13 1.81838 3.41888   8
   8   0 -13 10.9717 5.42531   7
   0   1  13 687.846 52.8338   1
   0  -1  13 754.910 55.4753   1
   0   1 -13 782.577 28.1679   2
   1   1 -13 1540.16 86.7567   1
   1   1 -13 1553.34 48.2274   2
  -1  -1 -13 1541.07 50.5909   2
   1  -1  13 1598.83 85.5620   1
  -1   1 -13 1583.99 51.0114   2
   1   1  13 1555.88 81.6136   1
  -2   1  13 549.669 23.3109   2
   2  -1  13 690.254 58.6493   1
  -2  -1 -13 565.066 24.7055   2
   2   1 -13 585.755 44.7541   1
   2   1  13 587.753 49.2985   1
   2  -1 -13 597.817 50.4052   1
  -2   1 -13 590.449 25.3150   2
   2   1  13 582.837 25.2429   2
   3   1 -13 1.89667 6.43576   7
   3   1 -13 3.76160 3.98854   8
   3  -1  13 8.28692 14.7622   1
   3   1 -13 7.79828 4.11893   5
  -3   1  13 7.68032 4.41685   2
  -3  -1 -13 7.28514 4.65950   2
   3   1 -13 2.80028 4.77026   3
   3  -1 -13 -3.8800 3.68420   8
   3   1  13 -1.5961 11.4416   1
   3  -1 -13 4.68200 4.47369   5
   3   1  13 12.0997 6.10843   2
   3  -1 -13 0.81713 4.91659   3
   3  -1 -13 -3.4956 11.9034   1
  -3   1 -13 5.01264 4.81140   2
  -4   1  13 37.5309 6.98266   2
   4   1 -13 41.1475 8.65118   4
   4  -1  13 48.6148 22.8127   1
   4   1 -13 54.9262 6.92813   5
   4  -1  13 41.9703 6.74830   4
  -4  -1 -13 47.6465 9.82619   2
   4   1 -13 34.5472 5.94870   8
   4  -1  13 40.8946 6.03789   6
   4   1 -13 38.2001 8.03871   7
   4  -1  13 39.9830 9.55864   2
   4  -1 -13 40.2804 8.25456   7
  -4   1 -13 28.3022 7.62679   2
   4   1  13 24.8759 17.2444   1
   4  -1 -13 41.7954 8.08703   4
   4  -1 -13 33.5696 7.30655   6
   4   1  13 36.2251 5.34555   6
   4  -1 -13 33.1599 6.15729   5
   4  -1 -13 46.9921 6.32849   3
   4  -1 -13 44.2595 7.34567   8
   5  -1  13 718.103 25.8481   4
   5   1 -13 690.221 24.8697   3
   5   1 -13 715.593 25.9020   5
   5  -1  13 693.308 59.4416   1
   5   1 -13 702.400 25.3614   8
   5   1 -13 646.282 24.2479   6
  -5  -1 -13 731.182 32.9816   2
   5   1 -13 710.011 28.4435   7
  -5   1  13 638.285 28.9932   2
   5   1 -13 675.009 26.5386   4
   5  -1  13 662.840 23.9058   6
   5  -1 -13 707.791 28.8396   7
   5  -1 -13 694.074 27.0503   4
   5  -1 -13 703.945 24.7161   3
   5   1  13 706.132 24.3005   6
  -5   1 -13 728.848 33.3391   2
   5   1  13 752.466 57.4657   1
   5  -1 -13 696.392 25.3374   8
   5  -1 -13 703.262 25.3497   6
   5  -1 -13 703.571 25.9397   5
   6   1 -13 103.896 12.9734   4
  -6  -1 -13 144.657 15.5667   2
   6  -1  13 105.405 25.7761   1
   6   1 -13 130.775 15.4808   7
   6   1 -13 115.765 11.1111   5
   6   1 -13 116.587 10.0641   3
   6   1 -13 115.115 9.99587   8
   6  -1  13 129.043 9.38300   6
   6   1 -13 141.295 11.0843   6
   6  -1  13 132.303 10.7212   4
  -6   1 -13 128.540 15.7921   2
   6  -1 -13 124.235 14.6348   7
   6  -1 -13 108.729 10.7333   6
   6  -1 -13 125.929 11.6033   5
   6   1  13 131.464 9.47052   6
   6  -1 -13 131.727 10.0539   3
   6  -1 -13 125.118 10.3902   8
   6  -1 -13 108.749 12.8730   4
   6   1  13 141.036 25.3458   1
   7   1 -13 2.39540 6.59158   7
   7   1 -13 10.7677 4.51963   8
   7   1 -13 19.3054 5.79238   5
   7   1 -13 20.0364 6.51384   4
   7   1 -13 5.23351 3.88146   3
   7   1 -13 8.24791 6.73581   6
   7  -1  13 11.8723 4.17145   6
   7  -1 -13 14.1388 5.10448   8
   7  -1 -13 17.0016 5.31872   6
   7  -1 -13 14.2169 7.64966   7
   7   1  13 13.4589 4.49976   6
   7  -1 -13 4.43962 4.84255   5
   7  -1 -13 18.2685 5.90439   4
   8  -1  13 19.2338 3.42845   6
   8   1 -13 18.7770 4.31678   8
   8   1 -13 12.2390 5.45248   4
   8   1 -13 22.2819 5.14518   5
   8   1 -13 15.4342 5.65425   7
   8   1 -13 16.2362 3.64058   3
   8   1  13 18.1546 3.55608   6
   8  -1 -13 16.6846 4.30393   8
   8  -1 -13 18.3904 5.33850   6
   8  -1 -13 18.5020 5.16935   5
   8  -1 -13 23.0153 6.11714   7
   8  -1 -13 17.6002 5.20236   4
   0  -2  13 6087.44 222.941   1
   0   2  13 6105.42 217.193   1
   0   2  13 6379.13 175.600   2
   1   2 -13 72.7774 8.39541   2
  -1  -2 -13 48.9698 7.24408   2
  -1   2  13 51.2932 8.21910   2
   1  -2  13 41.7464 22.0465   1
  -1   2 -13 51.0353 7.83995   2
   1   2  13 77.5030 23.8007   1
   1   2  13 62.3149 9.59436   2
   2  -2  13 1379.75 84.9061   1
  -2  -2 -13 1370.20 47.8094   2
  -2   2  13 1407.15 47.2018   2
   2   2  13 1457.62 48.7102   2
   2   2  13 1374.19 78.8695   1
   2  -2 -13 1212.62 82.6507   1
  -2   2 -13 1462.46 48.9906   2
   3   2 -13 158.079 13.9167   7
   3  -2  13 188.417 40.8160   1
   3   2 -13 138.123 9.93239   3
   3   2 -13 150.626 9.82765   8
   3  -2  13 146.391 10.7255   4
   3   2 -13 152.049 10.0225   5
  -3  -2 -13 167.655 13.3796   2
  -3   2  13 147.064 12.0876   2
   3  -2 -13 136.520 30.0178   1
   3  -2 -13 121.492 12.8871   7
   3   2  13 163.065 9.13067   6
   3  -2 -13 181.769 13.6476   5
   3  -2 -13 147.255 8.29694   9
   3   2  13 164.072 31.9119   1
  -3   2 -13 160.604 14.0492   2
   3  -2 -13 143.710 9.73154   8
   3   2  13 175.129 14.3001   2
  -4   2  13 285.163 16.3483   2
  -4  -2 -13 285.699 18.5561   2
   4  -2  13 263.925 13.2505   6
   4  -2  13 283.997 13.9557   4
   4   2 -13 288.258 13.4737   3
   4   2 -13 272.221 16.9606   7
   4   2 -13 283.857 13.5678   8
   4   2 -13 271.316 14.0112   5
   4   2  13 249.952 40.0112   1
   4  -2 -13 276.766 13.3611   3
  -4   2 -13 266.890 18.8435   2
   4  -2 -13 268.118 14.1857   5
   4  -2 -13 289.659 16.4353   7
   4  -2 -13 238.075 16.1108   4
   4  -2 -13 283.492 13.8226   8
   4  -2 -13 254.938 14.0364   6
   4  -2 -13 268.264 11.0286   9
   4   2  13 276.407 12.5495   6
   5   2 -13 31.0676 6.76961   5
   5  -2  13 18.4160 5.15201   6
  -5  -2 -13 33.5127 9.07355   2
  -5   2  13 14.9413 7.67505   2
   5   2 -13 18.0133 8.61058   7
   5   2 -13 16.7822 4.94668   8
   5  -2  13 32.1350 22.5527   1
   5  -2  13 25.1206 6.05027   4
   5   2 -13 18.8506 5.59358   3
   5  -2 -13 16.3811 7.80984   7
   5  -2 -13 30.0815 6.70515   5
   5  -2 -13 24.7573 5.69930   8
   5  -2 -13 19.0617 5.29059   3
  -5   2 -13 19.8342 8.14349   2
   5  -2 -13 10.6771 7.29418   4
   5  -2 -13 30.0553 6.87961   6
   5   2  13 17.1333 16.9922   1
   5   2  13 19.3134 4.80473   6
   6  -2  13 291.905 17.0347   6
   6   2 -13 231.983 23.7120   4
   6  -2  13 230.429 37.2795   1
   6   2  13 217.166 38.7749   1
  -6   2 -13 215.858 20.2174   2
   6   2  13 249.112 26.6323   1
   7   2 -13 5.95698 6.30767   4
   7  -2  13 5.18128 3.97321   6
   7   2 -13 4.72112 4.22388   8
   7   2 -13 4.62362 6.58709   7
   7   2 -13 10.5759 5.73954   5
   7   2 -13 7.90981 3.79052   3
   7  -2 -13 12.9321 7.52406   7
   7  -2 -13 7.97729 5.47005   6
   7   2  13 13.0995 3.75503   6
   7  -2 -13 4.47372 4.58056   5
   7  -2 -13 8.86105 5.96617   4
   7  -2 -13 2.70805 4.53775   8
   8   2 -13 62.4174 9.75729   5
   8   2 -13 46.6002 5.92757   8
   8   2 -13 29.5780 7.59951   7
   8   2 -13 42.6240 5.57183   3
   8  -2  13 50.4637 5.03546   6
   8  -2 -13 43.7610 6.57783   7
   8  -2 -13 58.9452 7.68141   5
   8  -2 -13 41.5861 5.12673   6
   0  -3  13 266.384 46.9047   1
   0   3 -13 266.002 15.8447   2
   0   3  13 279.014 46.1245   1
   0   3  13 271.187 16.8890   2
   1   3 -13 284.647 15.0654   2
  -1   3  13 269.826 16.8273   2
   1  -3  13 274.309 47.0560   1
  -1   3  13 229.045 50.0250   1
  -1   3 -13 261.202 16.4708   2
   1   3  13 283.167 17.5057   2
   1   3  13 253.087 40.6106   1
   2  -3  13 920.718 70.0162   1
   2   3 -13 803.516 27.8246   8
  -2   3  13 902.195 34.1293   2
   2   3  13 864.974 34.5534   2
  -2   3 -13 868.404 34.9897   2
   2  -3 -13 875.421 28.3878   8
   2  -3 -13 802.764 26.7571   9
   2   3  13 865.141 64.1037   1
   3  -3  13 212.461 43.7371   1
   3   3 -13 188.027 15.5780   7
   3   3 -13 164.989 10.6424   3
   3   3 -13 187.654 10.9754   8
   3   3 -13 192.518 11.2312   5
   3  -3 -13 168.478 9.46680   9
   3  -3 -13 190.652 11.6082   5
   3  -3 -13 176.273 10.8337   8
   3  -3 -13 188.539 42.1322   1
  -3   3 -13 193.939 16.1193   2
   3   3  13 194.581 16.0133   2
   3  -3 -13 181.659 14.3833   7
   3   3  13 226.182 39.7934   1
   3  -3 -13 197.477 13.0914   4
   4   3 -13 68.6676 9.55011   7
   4  -3  13 133.583 38.8796   1
   4   3 -13 92.6388 8.94275   8
  -4   3  13 105.755 12.8471   2
  -4   3 -13 66.9894 10.4555   2
   4  -3 -13 81.4237 7.26599   9
   4  -3 -13 67.8743 9.58177   6
   4  -3 -13 88.0299 10.4328   8
   4  -3 -13 87.1841 20.5614   1
   4  -3 -13 84.1989 12.2872   4
   4   3  13 102.325 29.6997   1
   5   3 -13 288.379 15.7415   5
  -5   3  13 313.406 20.0700   2
   5   3 -13 308.424 15.3666   8
   5   3 -13 293.416 14.9040   3
   5   3 -13 310.544 19.7498   7
   5  -3  13 296.988 13.8193   6
   5  -3  13 290.435 15.1087   4
   5  -3  13 238.406 45.3408   1
   5   3  13 297.553 14.0681   6
   5   3  13 333.532 45.7917   1
   5  -3 -13 306.868 15.9668   5
   5  -3 -13 321.209 18.1797   4
   5  -3 -13 297.712 15.3747   8
   5  -3 -13 276.364 18.9053   7
   5  -3 -13 301.396 15.7642   6
   6   3 -13 239.312 14.5458   5
   6  -3  13 249.791 40.7888   1
   6   3 -13 258.716 13.6994   3
   6   3 -13 267.734 17.9742   7
   6  -3  13 261.104 12.6214   6
   6  -3  13 274.253 14.1894   4
   6   3 -13 260.961 14.3257   8
   6  -3 -13 254.515 14.9013   6
   6  -3 -13 253.596 14.4474   8
  -6   3 -13 257.019 21.8620   2
   6   3  13 260.677 12.9409   6
   6   3  13 196.390 28.6304   1
   6  -3 -13 270.620 16.6234   4
   6  -3 -13 265.213 15.0327   5
   6  -3 -13 264.643 17.4399   7
   6   3  13 261.169 24.6682   1
   7   3 -13 123.191 10.7863   5
   7  -3  13 126.739 8.74813   6
   7   3 -13 127.862 9.05767   3
   7   3 -13 145.226 9.82769   8
   7   3 -13 112.022 12.9835   7
   7  -3 -13 144.240 11.5811   5
   7  -3 -13 138.190 12.1567   4
   7  -3 -13 136.882 10.5869   6
   7  -3 -13 142.904 13.2875   7
   8   3 -13 8.87110 3.58901   8
   8   3 -13 2.62323 2.89167   3
   8  -3 -13 5.93485 4.42940   4
   8  -3 -13 4.81879 5.13178   6
   8  -3 -13 -0.5817 4.03100   7
   8  -3 -13 7.27954 3.58717   5
   0  -4  13 1733.00 113.467   1
   0  -4 -13 1749.25 53.2046   9
   0   4 -13 1836.13 60.0274   2
   0   4  13 1881.88 102.167   1
   0   4  13 1860.30 61.3556   2
  -1  -4 -13 224.094 13.2073   9
   1   4 -13 218.035 12.2023   8
  -1   4  13 253.545 17.2956   2
   1  -4  13 242.931 48.0444   1
   1   4 -13 220.214 15.3690   2
   1  -4 -13 252.540 11.8802   9
   1   4  13 256.401 42.9799   1
   1   4  13 246.757 17.3403   2
  -1   4 -13 234.001 16.7925   2
  -2   4  13 151.256 14.0395   2
   2  -4  13 134.939 37.7281   1
   2   4 -13 155.191 10.1608   8
  -2  -4 -13 135.795 13.7496   9
   2   4  13 147.885 14.9377   2
   2  -4 -13 111.554 14.2900   7
   2   4  13 148.305 35.7188   1
   2  -4 -13 158.408 11.1121   8
  -2   4 -13 163.945 19.8264   2
   2  -4 -13 145.632 9.26419   9
   2  -4 -13 115.667 10.7065   5
   3   4 -13 39.6621 6.04220   8
   3   4 -13 55.2591 7.00873   3
   3   4 -13 42.4843 7.01407   5
   3  -4  13 36.0743 27.2877   1
   3   4 -13 43.8168 9.14297   7
  -3   4  13 55.3561 10.8908   2
   3  -4 -13 50.0694 9.27145   4
  -3   4 -13 77.0819 13.2520   2
   3  -4 -13 45.9781 5.73901   9
   3   4  13 43.5247 10.8863   2
   3  -4 -13 54.0895 7.08924   5
   3  -4 -13 41.6421 6.88896   8
   4  -4  13 881.728 79.1177   1
   4   4 -13 948.705 32.4438   8
   4   4 -13 971.185 32.6177   5
   4   4 -13 921.146 31.8154   3
  -4   4  13 997.855 39.6801   2
   4  -4 -13 987.470 33.1468   6
   4  -4 -13 969.628 33.1166   8
   4  -4 -13 953.894 34.5604   4
   4  -4 -13 962.463 29.9524   9
   4  -4 -13 936.510 32.5467   5
   4  -4 -13 947.204 34.6092   7
   4   4  13 990.834 71.5013   1
   5   4 -13 279.284 14.6220   8
   5  -4  13 303.204 71.2941   1
   5  -4  13 260.505 13.4923   6
   5   4 -13 287.942 14.6982   3
   5   4 -13 240.226 19.4299   7
   5   4 -13 265.646 15.1598   5
  -5   4  13 260.261 20.4567   2
   5   4  13 254.356 57.1364   1
   5  -4 -13 287.893 17.3207   4
   5  -4 -13 287.031 15.6986   6
   5  -4 -13 273.752 15.3555   5
  -5   4 -13 265.231 21.7243   2
   5  -4 -13 279.263 15.5759   8
   5  -4 -13 293.610 18.3882   7
   6   4 -13 460.020 18.7913   3
   6  -4  13 455.292 17.5422   6
   6  -4  13 295.253 45.3818   1
   6   4 -13 451.526 19.4486   5
   6   4 -13 463.808 19.1960   8
   6  -4 -13 475.068 20.0818   6
  -6   4 -13 406.839 27.9545   2
   6  -4 -13 473.465 21.6859   4
   6  -4 -13 455.083 20.0826   5
   6  -4 -13 464.656 21.9497   7
   7  -4  13 11.2985 5.72136   6
   7   4 -13 10.9278 5.01679   5
   7   4 -13 10.3267 4.11584   3
   7   4 -13 9.30597 4.83509   8
   7  -4 -13 10.7790 5.86278   4
   7  -4 -13 7.05681 8.30736   7
   7  -4 -13 11.9815 5.12936   6
   7  -4 -13 7.43181 5.05698   5
   8   4 -13 64.7438 5.20356   3
   8   4 -13 56.3563 5.23715   8
   8  -4 -13 61.2445 8.78964   7
   8  -4 -13 51.1808 6.54297   4
   8  -4 -13 50.1659 5.50201   6
   0   5  13 4.66958 26.5647   1
   0   5  13 4.77261 7.42114   2
   0   5 -13 13.0231 7.45109   2
   0  -5 -13 19.2694 5.07756   9
  -1   5  13 257.870 19.0462   2
  -1  -5 -13 224.389 13.3256   9
   1   5 -13 243.970 12.9188   8
   1  -5  13 337.095 66.7477   1
   1   5 -13 194.605 17.5068   2
   1   5  13 202.129 42.3044   1
  -1   5 -13 239.025 19.6986   2
   1  -5 -13 268.014 12.7646   9
   1   5  13 259.367 21.4895   2
   2   5 -13 102.349 9.17761   8
  -2  -5 -13 105.541 12.4392   9
  -2   5  13 99.8414 14.4316   2
   2  -5  13 112.885 47.1971   1
   2  -5 -13 135.881 15.8419   7
   2  -5 -13 110.574 9.14473   9
   2   5  13 119.894 35.9383   1
  -2   5 -13 123.128 16.0604   2
   2   5  13 106.020 21.3325   2
   2  -5 -13 99.7865 11.8929   5
   3   5 -13 105.507 10.1394   5
   3   5 -13 121.436 9.69762   3
   3   5 -13 104.312 9.63758   8
   3  -5  13 104.326 40.8144   1
  -3   5  13 135.845 16.7612   2
   3   5 -13 113.089 18.4912   7
   3  -5 -13 100.651 11.1878   5
   3   5  13 95.6559 30.3857   1
   3  -5 -13 86.6228 12.7687   4
   3  -5 -13 90.4007 8.45840   9
  -3   5 -13 143.157 18.4622   2
   4   5 -13 85.4205 9.51440   3
   4  -5  13 71.4842 32.6108   1
  -4   5  13 106.987 19.2990   2
   4   5 -13 111.168 9.78003   8
   4   5 -13 102.034 10.7469   5
   4  -5 -13 101.856 8.64828   9
   4  -5 -13 97.6370 13.5218   7
   4   5  13 113.227 32.8802   1
  -4   5 -13 86.2274 14.6164   2
   4  -5 -13 99.3148 11.5125   5
   4  -5 -13 101.484 13.2210   4
   5   5 -13 117.722 10.2306   8
   5  -5  13 103.991 38.3610   1
  -5   5  13 106.185 16.1888   2
   5   5 -13 121.313 10.1981   3
   5   5 -13 113.422 15.7331   5
   5  -5 -13 98.4008 11.6984   5
   5  -5 -13 117.669 11.4645   6
   5  -5 -13 109.528 7.17766   9
   5  -5 -13 118.768 13.5256   4
  -5   5 -13 92.7733 15.5517   2
   5  -5 -13 114.957 13.4448   7
   5   5  13 134.155 30.4659   1
   6   5 -13 96.8134 9.39455   8
   6   5 -13 91.5438 8.60957   3
   6   5 -13 84.8442 9.66299   5
   6  -5  13 60.2720 38.2680   1
   6  -5 -13 99.2058 12.4243   7
   6  -5 -13 93.5912 10.7638   5
   6  -5 -13 78.0236 11.3357   4
   6  -5 -13 86.2093 10.2281   6
   7   5 -13 66.0493 6.38543   3
   7   5 -13 68.1168 8.52838   5
   7   5 -13 62.3597 6.77150   8
   7  -5 -13 58.6007 9.19170   7
   7  -5 -13 80.9261 9.25497   4
   7  -5 -13 56.4048 7.67358   6
   8   5 -13 26.5932 3.62558   3
   8  -5 -13 20.8924 3.84722   7
   8  -5 -13 16.4473 3.78515   4
   8  -5 -13 10.8285 3.61520   6
   0   6  13 824.062 85.2799   1
   0   6  13 735.490 35.5291   2
   0   6 -13 724.835 25.7829   8
   0   6 -13 724.417 37.2765   2
   1  -6  13 63.6509 57.1281   1
   1   6 -13 31.6345 6.64105   3
  -1  -6 -13 29.5828 8.35821   9
  -1   6  13 39.5287 11.5209   2
  -1   6 -13 44.3451 7.54884   8
  -1   6 -13 23.9748 10.8536   2
   1  -6 -13 48.2951 7.31702   9
   1   6  13 35.5729 10.6011   2
  -2  -6 -13 551.957 23.8013   9
   2   6 -13 576.568 22.2572   8
  -2   6  13 565.633 30.9534   2
   2  -6  13 714.761 104.421   1
   2   6 -13 545.338 21.3134   3
  -2   6 -13 622.109 32.6359   2
   2  -6 -13 556.478 25.7015   5
   2   6  13 578.100 32.3345   2
   2  -6 -13 592.068 21.8768   9
   2  -6 -13 578.470 23.7992   4
   2   6  13 478.827 64.4784   1
   3  -6  13 8.15968 33.4270   1
   3   6 -13 17.3623 5.66844   5
   3   6 -13 2.35551 4.86232   8
  -3   6  13 17.3988 12.7649   2
   3   6  13 -1.0478 6.91930   3
   3  -6 -13 -1.7143 9.21232   7
   3  -6 -13 20.3974 8.11494   4
   3  -6 -13 6.02438 6.04832   5
   3   6  13 21.7468 22.6886   1
  -3   6 -13 5.29071 11.7753   2
   3  -6 -13 6.83475 4.72345   9
   4   6 -13 137.884 12.4906   5
   4   6 -13 133.842 14.8136   3
  -4   6  13 152.309 19.1770   2
   4   6 -13 139.178 11.0152   8
   4  -6  13 93.3381 41.3560   1
   4  -6 -13 134.463 18.7576   5
   4  -6 -13 144.794 9.99866   9
   4  -6 -13 150.818 12.3732   6
   4  -6 -13 152.977 18.6277   4
  -4   6 -13 178.334 22.3846   2
   4   6  13 105.173 31.5358   1
   5   6 -13 416.339 17.6422   3
   5   6 -13 410.090 17.9971   8
   5   6 -13 433.382 18.0820   5
   5  -6 -13 419.969 18.8901   6
   5  -6 -13 377.781 13.9381   9
   5  -6 -13 416.827 20.0364   4
   5   6  13 408.314 51.1118   1
   5  -6 -13 413.155 19.6760   7
  -5   6 -13 407.732 30.1888   2
   6   6 -13 316.818 13.8633   5
   6   6 -13 298.587 13.7779   3
   6   6 -13 309.103 14.2089   8
   6  -6 -13 340.395 17.1247   4
   6  -6 -13 315.841 15.0915   6
   6  -6 -13 317.831 15.8125   7
   7   6 -13 89.2048 5.88362   3
   7   6 -13 79.1413 6.39972   8
   7  -6 -13 82.8092 6.74964   6
   7  -6 -13 79.2345 6.77598   7
   7  -6 -13 83.8863 7.65900   4
   0   7 -13 628.758 23.2630   8
   0   7  13 634.325 34.9857   2
   0   7 -13 599.416 22.7061   3
   0   7  13 467.507 82.6648   1
   0   7 -13 563.686 34.1496   2
   0  -7 -13 659.750 24.3747   9
   1   7 -13 1054.68 34.7690   8
   1   7 -13 1010.58 33.4973   3
  -1  -7 -13 1059.79 35.8729   9
  -1   7 -13 1048.28 47.5593   2
   1   7  13 1063.64 47.7111   2
  -1   7 -13 1005.18 33.7713   8
   1  -7 -13 1066.21 35.1975   9
  -2   7  13 108.267 16.8301   2
  -2  -7 -13 129.465 14.2159   9
   2  -7  13 100.018 60.7779   1
   2   7 -13 114.924 10.3395   8
   2   7 -13 117.585 10.5844   3
   2  -7 -13 112.143 10.1127   9
  -2   7 -13 133.033 18.7168   2
   2   7  13 88.3367 37.2798   1
   2  -7 -13 149.804 14.5472   4
   3  -7  13 215.923 65.1775   1
  -3   7  13 326.863 25.7774   2
   3   7 -13 371.616 20.6649   3
   3  -7 -13 346.270 21.8937   4
   3   7  13 288.415 19.2496   3
  -3   7 -13 331.457 26.9596   2
   3   7  13 293.239 53.8510   1
   4   7 -13 222.336 12.4741   3
   4   7 -13 236.133 13.3631   5
   4  -7  13 93.5865 62.5635   1
   4   7 -13 239.707 12.9551   8
  -4   7  13 233.423 23.3634   2
   4  -7 -13 180.472 41.6207   1
  -4   7 -13 207.140 24.3163   2
   4   7  13 151.586 38.9120   1
   4  -7 -13 224.493 15.0800   4
   4  -7 -13 245.822 13.9896   6
   4  -7 -13 217.426 11.0581   9
   4  -7 -13 180.320 16.8228   7
   4   7  13 194.541 12.6990   3
   5   7 -13 14.5475 4.12626   3
   5   7 -13 3.84978 5.35123   5
   5   7 -13 15.6544 5.18136   8
   5  -7 -13 4.41202 6.32627   4
   5  -7 -13 13.8165 3.60727   9
   5  -7 -13 22.2540 7.51250   7
   5  -7 -13 6.42562 5.73672   6
   6   7 -13 139.037 8.55366   8
   6   7 -13 126.930 7.77637   3
   6  -7 -13 140.761 9.62911   6
   6  -7 -13 118.907 8.91104   4
   6  -7 -13 124.693 9.35766   7
   7   7 -13 19.0811 3.84665   8
   7   7 -13 23.6191 3.42582   3
   7  -7 -13 25.9418 3.70455   6
   0   8  13 351.762 29.2175   2
   0   8 -13 371.122 16.6879   8
   0  -8 -13 305.499 20.2961   4
   0   8 -13 339.893 15.7329   3
  -1  -8 -13 77.1354 9.18994   9
   1   8 -13 60.8020 8.98635   3
   1   8 -13 84.8625 9.02502   8
  -1   8  13 71.2090 16.3585   2
   1   8  13 79.8604 18.7816   2
  -1   8 -13 39.4194 18.6191   2
  -1   8 -13 67.9976 7.86234   8
   1  -8 -13 68.1258 10.3347   4
   1  -8 -13 76.6046 9.47734   9
   1   8  13 -12.970 54.3866   1
   2   8 -13 663.476 24.2968   8
   2   8 -13 661.786 23.7986   3
  -2  -8 -13 655.019 25.8845   9
  -2   8  13 795.417 50.8364   2
   2   8  13 577.985 80.8427   1
  -2   8 -13 565.107 40.4968   2
   2  -8 -13 627.913 25.6254   4
   2  -8 -13 663.708 24.3447   9
   3   8 -13 97.9238 9.24498   3
   3   8 -13 75.3952 8.95805   8
   3   8 -13 75.2508 8.95011   5
   3   8  13 83.5504 9.34325   3
   3   8  13 -12.341 50.3370   1
   3  -8 -13 73.1211 8.23855   9
   3  -8 -13 82.7932 13.9309   4
   4   8 -13 83.3833 9.60326   5
   4   8 -13 96.1410 8.78341   8
   4   8 -13 109.234 8.76535   3
   4  -8 -13 105.959 7.52461   9
   4  -8 -13 100.542 12.2157   4
   4   8  13 101.529 9.58303   3
   5   8 -13 87.1214 7.29404   8
   5   8 -13 92.9289 7.09890   3
   5   8 -13 94.7870 8.93064   5
   5  -8 -13 82.4603 8.61497   4
   5  -8 -13 81.7421 8.78982   6
   6   8 -13 49.4265 4.46535   3
   6   8 -13 51.6488 4.95174   8
   6  -8 -13 44.9999 6.06076   6
   0  -9 -13 15.6568 6.10088   9
   0   9 -13 6.25472 4.83122   8
   0   9 -13 21.2967 9.67295   3
   1   9 -13 79.9217 9.91303   3
   1   9 -13 73.4836 8.75179   8
  -1  -9 -13 52.5569 7.16884   9
   1  -9 -13 56.7527 7.03061   9
  -1   9 -13 77.9802 11.6415   8
   2   9 -13 2.83053 4.75800   3
   2   9 -13 -3.1897 3.81380   8
   2   9 -13 -0.6816 4.08895   5
  -2  -9 -13 -8.5840 6.88934   9
   2  -9 -13 0.28767 3.82455   9
   2   9  13 0.98268 5.06395   3
   3   9 -13 43.8536 6.91999   3
   3   9 -13 48.5972 6.94041   8
   3   9 -13 34.3231 5.69338   5
   3   9  13 49.0317 5.97793   3
   3   9  13 34.7951 5.40879   8
   3  -9 -13 51.7490 6.53915   9
   4   9 -13 55.6622 6.22185   3
   4   9 -13 46.3145 5.63461   5
   4   9 -13 57.6067 6.51770   8
   4  -9 -13 62.1674 5.51749   9
   4  -9 -13 61.2680 7.51169   6
   5   9 -13 48.9303 5.87561   8
   5   9 -13 43.7744 4.54638   3
   5  -9 -13 44.7181 6.25761   6
   0 -10 -13 6.75655 4.36242   9
   0  10 -13 -0.7328 4.09803   8
   1  10 -13 56.6929 9.91448   3
   1  10 -13 54.0849 6.92155   8
  -1 -10 -13 56.3867 8.53197   9
   1 -10 -13 64.7337 7.24054   9
   2  10 -13 65.5239 6.71117   8
  -2 -10 -13 66.9004 8.76906   9
   2  10 -13 47.8521 6.72313   5
   2  10 -13 48.8662 6.84183   3
   2 -10 -13 53.9220 6.14667   9
   2  10  13 43.8412 6.86717   3
   3  10 -13 80.3656 6.21754   8
   3  10 -13 84.1002 11.7722   5
   3  10 -13 75.2341 5.89288   3
   3 -10 -13 73.8983 5.67590   9
   3 -10 -13 78.0177 7.12176   6
   4  10 -13 114.226 8.40339   3
   4  10 -13 134.434 6.64431   8
   4 -10 -13 137.028 7.28398   6
   0 -11 -13 36.7517 5.32832   9
   0  11  13 37.0965 5.47180   3
   0  11 -13 41.8953 4.97266   5
  -1 -11 -13 189.062 9.80885   9
   1  11 -13 150.685 9.26087   8
   1 -11 -13 168.629 7.89051   9
   1  11  13 176.466 7.88305   3
   2  11 -13 56.9791 5.32522   8
   2 -11 -13 48.5858 5.39172   6
   2 -11 -13 45.1422 4.31834   9
   0   0  14 2854.63 125.464   1
   0   0 -14 2876.64 85.3208   2
   1   0 -14 68.9107 8.31311   2
  -1   0 -14 55.8232 8.27697   2
   1   0  14 97.1001 27.2012   1
   2   0  14 26.1494 18.1874   1
  -2   0 -14 10.9598 5.06114   2
   3   0 -14 409.810 16.5170   8
   3   0  14 424.389 45.2073   1
[truncated: 268,735 more chars]
